# Supplementary material for: Large-scale analysis and computer modeling reveal hidden regularities behind variability of cell division patterns in Arabidopsis thaliana embryogenesis
Source: eLife. 2022 Nov 29;11:e79224. doi: 10.7554/eLife.79224 (PMC9708085; doi:10.7554/eLife.79224)
Supplement: Figure 2—source data 1. [file elife-79224-fig2-data1.zip › figure2data.tds]

embryoGeneration	generation	distanceToCentroid	lastMotherCell	DomaineAB	DomaineIE	cellShape	Vr	divOrientation
6	0	NA	0	Embryo	NA	troncatedSphere	NA	longitudinal
6	1	0.180943249826	0		Epiderm	hemiTroncatedSphere	0.484328660699	longitudinal
6	1	0.964291710899	0		Epiderm	hemiTroncatedSphere	0.480947993273	longitudinal
6	2	0.267949488044	0		Epiderm	quarterOfTroncatedSphere	0.474267233933	transverse
6	2	0.236087718062	0		Epiderm	quarterOfTroncatedSphere	0.450013546127	transverse
6	2	0.217581373062	0		Epiderm	quarterOfTroncatedSphere	0.431505128398	transverse
6	2	0.527637162173	0		Epiderm	quarterOfTroncatedSphere	0.437213612527	transverse
6	3	0.561253138922	0	Apical	Epiderm	eighthOfSphere	0.421243301063	pericline
6	3	1.15886667634	0	Apical	Epiderm	eighthOfSphere	0.380987197135	pericline
6	3	1.38778270315	0	Apical	Epiderm	eighthOfSphere	0.411195230411	pericline
6	3	0.985326768242	0	Apical	Epiderm	eighthOfSphere	0.401199749053	pericline
6	3	0.749114669639	0	Basal	Epiderm	triangularPrism	0.358602304491	pericline
6	3	1.51407948184	0	Basal	Epiderm	triangularPrism	0.386259978037	pericline
6	3	2.21675055414	0	Basal	Epiderm	triangularPrism	0.412297060486	pericline
6	3	2.64128877967	0	Basal	Epiderm	triangularPrism	0.441251062779	pericline
6	4	1.60696406979	0	Basal	Intern	triangularPrism	0.375362574434	pericline
6	5	0.0991329233007	1	Basal	Intern	pavement	0.354228133008	transverse
6	4	0.356863397932	0	Basal	Intern	triangularPrism	0.487527545311	pericline
6	5	0.200981135734	0	Basal	Intern	pavement	0.381257448169	transverse
6	6	0.0743297863357	1	Basal	Intern	pavement	0.486879239645	longitudinal
6	6	0.170205240192	1	Basal	Intern	pavement	0.398423103738	longitudinal
6	4	1.08642787426	0	Basal	Intern	triangularPrism	0.383916571457	pericline
6	5	0.219329490461	1	Basal	Intern	triangularPrism	0.372321541914	transverse
6	5	0.812666976795	1	Basal	Intern	pavement	0.411664934612	transverse
6	4	0.448497067693	0	Basal	Intern	triangularPrism	0.446075755053	pericline
6	5	0.62739502092	1	Basal	Intern	pavement	0.368231274174	transverse
6	5	0.769988480515	1	Basal	Intern	triangularPrism	0.447114925672	transverse
6	4	0.607034741179	0	Apical	Intern	trianglePyramid	0.441642591812	longitudinalPrismAtRight
6	5	0.168971883729	1	Apical	Intern	trianglePyramid	0.465645108756	longitudinalPrismAtleft
6	5	0.784330836497	1	Apical	Intern	triangularPrism	0.434639371568	longitudinal
6	4	0.365557668421	0	Apical	Intern	trianglePyramid	0.455045962484	longitudinalRadial
6	5	0.952732051478	1	Apical	Intern	triangularPrism	0.296196109425	longitudinal
6	4	0.526795051632	0	Apical	Intern	trianglePyramid	0.435319811526	longitudinalPrismAtRight
6	5	0.893474049928	1	Apical	Intern	triangularPrism	0.392180685714	longitudinal
6	4	0.122646545362	0	Apical	Intern	trianglePyramid	0.456709117338	longitudinalRadial
6	5	0.265399559016	1	Apical	Intern	triangularPrism	0.357629454259	longitudinal
6	4	0.0962434316299	0	Basal	Epiderm	pavement	0.495387765871	transverse
6	5	0.197581596797	1	Basal	Epiderm	pavement	0.49167957298	longitudinal
6	5	0.265236455894	1	Basal	Epiderm	pavement	0.463078089711	longitudinal
6	4	0.380728539752	0	Basal	Epiderm	pavement	0.449283901932	transverse
6	5	0.773577121228	1	Basal	Epiderm	pavement	0.455225264428	longitudinal
6	5	0.163732525426	1	Basal	Epiderm	pavement	0.468392434796	longitudinal
6	4	0.338053555197	0	Basal	Epiderm	pavement	0.493291511187	transverse
6	5	0.3671134664	1	Basal	Epiderm	pavement	0.49737259738	longitudinal
6	5	0.198078600778	1	Basal	Epiderm	pavement	0.450413289415	longitudinal
6	4	0.195980852964	0	Basal	Epiderm	pavement	0.490020158965	transverse
6	5	0.121224928658	1	Basal	Epiderm	pavement	0.476788768865	longitudinal
6	5	0.142947773883	0	Basal	Epiderm	pavement	0.47886737565	longitudinal
6	6	0.0902971138529	1	Basal	Epiderm	pavement	0.46103730549	transverse
6	4	0.150604291194	0	Apical	Epiderm	triangularPrism	0.47015861979	longitudinalPaveAtleft
6	5	0.178848904253	1	Apical	Epiderm	pavement	0.462702277308	longitudinal
6	5	0.275240246505	1	Apical	Epiderm	trianglePrism	0.492037746581	longitudinalPaveAtRight
6	4	0.748004185297	0	Apical	Epiderm	triangularPrism	0.41583981125	longitudinalPaveAtRight
6	5	0.166195597286	1	Apical	Epiderm	triangularPrism	0.43434399653	longitudinalPaveAtleft
6	5	0.961806258047	1	Apical	Epiderm	pavement	0.42121526478	longitudinal
6	4	0.315554362452	0	Apical	Epiderm	triangularPrism	0.483419936297	longitudinalPaveAtRight
6	5	0.139375764639	1	Apical	Epiderm	pavement	0.458354335755	longitudinal
6	5	0.223538884198	1	Apical	Epiderm	triangularPrism	0.48582881931	longitudinalPaveAtleft
6	4	0.994548281461	0	Apical	Epiderm	triangularPrism	0.407367475234	longitudinalPaveAtleft
6	5	0.1567951269	0	Apical	Epiderm	pavement	0.472596012641	longitudinal
6	6	0.620688119657	1	Apical	Epiderm	pavement	0.488742060532	transverse
6	5	0.271240363771	1	Apical	Epiderm	trianglePrism	0.474719786753	longitudinalPaveAtRight
6	6	0.85367825699	1	Apical	Epiderm	pavement	0.404587410429	longitudinal
6	6	0.638882592238	0	Apical	Epiderm	trianglePrism	0.424025390292	NA
6	6	NA	0	Basal	Epiderm	pavement	0.0	NA
6	6	NA	0	Basal	Epiderm	pavement	0.0	NA
6	6	NA	0	Basal	Epiderm	pavement	0.0	NA
6	6	NA	0	Basal	Epiderm	pavement	0.0	NA
6	7	NA	0	Apical	Epiderm	pavement	0.0	NA
6	6	NA	0	Apical	Epiderm	pavement	0.0	NA
6	6	NA	0	Basal	Intern	pavement	0.0	NA
6	6	NA	0	Basal	Intern	pavement	0.0	NA
6	6	NA	0	Apical	Intern	triangularPrism	0.0	NA
6	6	NA	0	Apical	Intern	triangularPrism	0.0	NA
6	7	NA	0	Apical	Epiderm	pavement	0.0	NA
6	6	NA	0	Basal	Intern	triangularPrism	0.0	NA
6	7	NA	0	Apical	Epiderm	pavement	0.0	NA
6	6	NA	0	Basal	Intern	triangularPrism	0.0	NA
6	6	NA	0	Basal	Epiderm	pavement	0.0	NA
6	6	NA	0	Apical	Intern	trianglePrism	0.0	NA
6	7	NA	0	Apical	Epiderm	pavement	0.0	NA
6	6	NA	0	Basal	Epiderm	pavement	0.0	NA
6	5	NA	0	Apical	Intern	trianglePrism	0.0	NA
6	6	NA	0	Basal	Intern	pavement	0.0	NA
6	6	NA	0	Basal	Intern	pavement	0.0	NA
6	6	NA	0	Apical	Epiderm	pavement	0.0	NA
6	6	NA	0	Basal	Epiderm	pavement	0.0	NA
6	6	NA	0	Apical	Intern	trianglePrism	0.0	NA
6		NA	0	basale	NA	NA	0.0
6	6	NA	0	Basal	Epiderm	pavement	0.0	NA
6	6	NA	0	Apical	Epiderm	pavement	0.0	NA
6		NA	0	basale	NA	NA	0.0
6		NA	0	basale	NA	NA	0.0
6	6	NA	0	Apical	Epiderm	trianglePrism	0.0	NA
6	6	NA	0	Apical	Intern	triangularPyramid	0.0	NA
6		NA	0	basale	NA	NA	0.0
6	5	NA	0	Basal	Intern	trianglePrism	0.0	NA
6	6	NA	0	Basal	Intern	triangularPrism	0.0	NA
6	6	NA	0	Apical	Intern	pavement	0.0	NA
6		NA	0	basale	NA	NA	0.0
6	6	NA	0	Apical	Intern	pavement	0.0	NA
6		NA	0	basale	NA	NA	0.0
6	6	NA	0	Basal	Intern	triangularPrism	0.0	NA
6		NA	0	basale	NA	NA	0.0
6	6	NA	0	Basal	Intern	pavement	0.0	NA
6	6	NA	0	Apical	Epiderm	trianglePrism	0.0	NA
6	5	NA	0	Apical	Intern	trianglePrism	0.0	NA
6	7	NA	0	Basal	Intern	pavement	0.0	NA
6	7	NA	0	Basal	Intern	pavement	0.0	NA
6	6	NA	0	Apical	Epiderm	pavement	0.0	NA
6	6	NA	0	Basal	Intern	pavement	0.0	NA
6	6	NA	0	Apical	Intern	trianglePrism	0.0	NA
6	5	NA	0	Apical	Intern	triangularPyramid	0.0	NA
6	6	NA	0	Apical	Epiderm	pavement	0.0	NA
6	6	NA	0	Basal	Epiderm	pavement	0.0	NA
6	6	NA	0	Basal	Epiderm	pavement	0.0	NA
6	5	NA	0	Basal	Intern	trianglePrism	0.0	NA
6	6	NA	0	Apical	Epiderm	pavement	0.0	NA
6	6	NA	0	Basal	Epiderm	pavement	0.0	NA
6	6	NA	0	Basal	Epiderm	pavement	0.0	NA
6	6	NA	0	Apical	Epiderm	pavement	0.0	NA
6	7	NA	0	Basal	Intern	pavement	0.0	NA
6	7	NA	0	Basal	Intern	pavement	0.0	NA
6	6	NA	0	Apical	Intern	triangularPrism	0.0	NA
6	6	NA	0	Apical	Intern	triangularPrism	0.0	NA
6	6	NA	0	Apical	Epiderm	pavement	0.0	NA
6	6	NA	0	Basal	Epiderm	pavement	0.0	NA
6	6	NA	0	Basal	Epiderm	pavement	0.0	NA
6	7	NA	0	Basal	Epiderm	pavement	0.0	NA
6	6	NA	0	Apical	Epiderm	pavement	0.0	NA
6	6	NA	0	Apical	Epiderm	pavement	0.0	NA
6	7	NA	0	Basal	Epiderm	pavement	0.0	NA
6	6	NA	0	Basal	Epiderm	pavement	0.0	NA
6	6	NA	0	Apical	Epiderm	trianglePrism	0.0	NA
6		NA	0	basale	NA	NA	0.0
4	0	NA	0	Embryo	NA	troncatedSphere	NA	longitudinal
4	1	0.592216638656	0		Epiderm	hemiTroncatedSphere	0.456816197914	longitudinal
4	1	0.385890698989	0		Epiderm	hemiTroncatedSphere	0.495136108637	longitudinal
4	2	0.203019388749	0		Epiderm	quarterOfTroncatedSphere	0.487383521759	transverse
4	2	0.170673192643	0		Epiderm	quarterOfTroncatedSphere	0.437571617185	transverse
4	2	0.225089419579	0		Epiderm	quarterOfTroncatedSphere	0.428568465433	transverse
4	2	0.482746715092	0		Epiderm	quarterOfTroncatedSphere	0.422178944738	transverse
4	3	0.439595583124	0	Apical	Epiderm	eighthOfSphere	0.40818537482	pericline
4	3	0.0718730713215	0	Apical	Epiderm	eighthOfSphere	0.386815253388	pericline
4	3	0.0841576153405	0	Apical	Epiderm	eighthOfSphere	0.370140673381	pericline
4	3	0.0757288113926	0	Apical	Epiderm	eighthOfSphere	0.360944857851	pericline
4	3	0.0325454154536	0	Basal	Epiderm	triangularPrism	0.353228480535	pericline
4	3	0.150458942414	0	Basal	Epiderm	triangularPrism	0.33158297563	pericline
4	3	0.145342273486	0	Basal	Epiderm	triangularPrism	0.30922249425	pericline
4	3	0.595781966665	0	Basal	Epiderm	triangularPrism	0.371056151879	pericline
4	4	0.526859156295	1	Basal	Intern	triangularPrism	0.339660433212	pericline
4	4	0.378937472355	1	Basal	Intern	triangularPrism	0.332165760214	pericline
4	4	0.33545248711	1	Apical	Intern	trianglePyramid	0.455367227813	longitudinalPrismAtleft
4	4	1.03035238337	1	Apical	Intern	trianglePyramid	0.331805049054	longitudinalPrismAtleft
4	4	0.470235371995	1	Apical	Intern	trianglePyramid	0.46917755379	longitudinalPrismAtRight
4	4	0.790732086905	1	Basal	Epiderm	pavement	0.469239045729	transverse
4	4	0.309284932253	1	Basal	Epiderm	pavement	0.49175146856	transverse
4	4	0.17940040072	1	Basal	Epiderm	pavement	0.49544956582	transverse
4	4	0.795377481702	1	Basal	Epiderm	pavement	0.461807369159	transverse
4	4	0.103696356367	1	Apical	Epiderm	triangularPrism	0.492852867854	longitudinalPaveAtRight
4	4	1.04617804617	1	Apical	Epiderm	triangularPrism	0.342736892911	longitudinalPaveAtRight
4	4	0.188288048961	1	Apical	Epiderm	triangularPrism	0.456320536958	longitudinalPaveAtRight
4	4	0.5498101672	1	Apical	Epiderm	triangularPrism	0.421587072892	longitudinalPaveAtleft
4	5	0.309758378178	0	Basal	Epiderm	pavement	0.448754117174	NA
4	5	NA	0	Basal	Epiderm	pavement	0.0	NA
4		NA	0	basale	NA	NA	0.0
4	5	NA	0	Apical	Epiderm	triangularPrism	0.0	NA
4		NA	0	basale	NA	NA	0.0
4	5	NA	0	Basal	Intern	pavement	0.0	NA
4	5	NA	0	Apical	Intern	triangularPrism	0.0	NA
4		NA	0	basale	NA	NA	0.0
4		NA	0	basale	NA	NA	0.0
4	5	NA	0	Apical	Epiderm	pavement	0.0	NA
4	5	NA	0	Apical	Intern	triangularPrism	0.0	NA
4	5	NA	0	Basal	Epiderm	pavement	0.0	NA
4	5	NA	0	Basal	Intern	triangularPrism	0.0	NA
4	4	NA	0	Basal	Intern	triangularPrism	0.0	NA
4		NA	0	basale	NA	NA	0.0
4		NA	0	basale	NA	NA	0.0
4	5	NA	0	Basal	Epiderm	pavement	0.0	NA
4	5	NA	0	Apical	Epiderm	pavement	0.0	NA
4	4	NA	0	Apical	Intern	trianglePyramid	0.0	NA
4	5	NA	0	Apical	Epiderm	triangularPrism	0.0	NA
4	5	NA	0	Basal	Epiderm	pavement	0.0	NA
4	5	NA	0	Basal	Intern	pavement	0.0	NA
4	5	NA	0	Apical	Epiderm	triangularPrism	0.0	NA
4	5	NA	0	Basal	Intern	triangularPrism	0.0	NA
4	5	NA	0	Apical	Intern	trianglePyramid	0.0	NA
4	5	NA	0	Apical	Intern	triangularPrism	0.0	NA
4	5	NA	0	Apical	Epiderm	pavement	0.0	NA
4	4	NA	0	Basal	Intern	triangularPrism	0.0	NA
4	5	NA	0	Basal	Epiderm	pavement	0.0	NA
4	5	NA	0	Apical	Intern	triangularPrism	0.0	NA
4	5	NA	0	Apical	Intern	trianglePyramid	0.0	NA
4	5	NA	0	Basal	Epiderm	pavement	0.0	NA
4	5	NA	0	Apical	Epiderm	triangularPrism	0.0	NA
4	5	NA	0	Basal	Epiderm	pavement	0.0	NA
4	5	NA	0	Apical	Epiderm	pavement	0.0	NA
7	0	NA	0	Embryo	NA	troncatedSphere	NA	longitudinal
7	1	0.697355714643	0		Epiderm	hemiTroncatedSphere	0.484551783737	longitudinal
7	1	0.752593559146	0		Epiderm	hemiTroncatedSphere	0.489133462424	longitudinal
7	2	0.9135035391	0		Epiderm	quarterOfTroncatedSphere	0.484476901469	transverse
7	2	3.28549664692	0		Epiderm	quarterOfTroncatedSphere	0.355389695336	transverse
7	3	2.13037601019	0	Basal	Epiderm	triangularPrism	0.357622879177	pericline
7	2	3.03929102419	0		Epiderm	quarterOfTroncatedSphere	0.454970925586	transverse
7	3	2.51226834724	0	Apical	Epiderm	eighthOfSphere	0.396058556911	pericline
7	3	2.51136025356	0	Basal	Epiderm	triangularPrism	0.419728693723	pericline
7	3	2.74103056892	0	Apical	Epiderm	eighthOfSphere	0.446670932455	pericline
7	2	1.95818474561	0		Epiderm	quarterOfTroncatedSphere	0.468190112418	transverse
7	3	1.40912014694	0	Apical	Epiderm	eighthOfSphere	0.427279358217	pericline
7	3	1.50189530606	0	Basal	Epiderm	triangularPrism	0.443246973498	pericline
7	3	1.93908695823	0	Apical	Epiderm	eighthOfSphere	0.456403968015	pericline
7	3	3.06981753999	0	Basal	Epiderm	triangularPrism	0.428903332375	pericline
7	4	2.37386095405	0	Basal	Intern	triangularPrism	0.455602893687	pericline
7	4	0.0443779471671	0	Basal	Intern	triangularPrism	0.30344627983	pericline
7	4	0.559888971634	0	Basal	Intern	triangularPrism	0.254464328165	pericline
7	4	0.931066142162	0	Basal	Intern	triangularPrism	0.256390765832	pericline
7	5	0.430146715116	0	Basal	Intern	triangularPrism	0.273118858174	transverse
7	6	1.83597927448	1	Basal	Intern	triangularPrism	0.431794364795	pericline
7	5	0.247707457424	0	Basal	Intern	triangularPrism	0.403046568733	transverse
7	6	1.04893906213	1	Basal	Intern	triangularPrism	0.469437396534	pericline
7	5	0.873071571317	0	Basal	Intern	triangularPrism	0.292437634336	transverse
7	6	2.34159307183	0	Basal	Intern	triangularPrism	0.363926482601	pericline
7	7	0.165196705631	1	Basal	Intern	pavement	0.39442671019	transverse
7	5	0.649844660938	0	Basal	Intern	triangularPrism	0.445289383935	transverse
7	6	0.911401186633	1	Basal	Intern	triangularPrism	0.414562247264	pericline
7	6	1.52952213129	1	Basal	Intern	triangularPrism	0.241600125176	longitudinal
7	6	1.75939129196	1	Basal	Intern	triangularPrism	0.30839825237	longitudinal
7	6	0.387955939733	1	Basal	Intern	triangularPrism	0.420937808137	longitudinal
7	6	0.953849074909	1	Basal	Intern	triangularPrism	0.401277408664	longitudinal
7	5	0.379881374771	0	Basal	Intern	pavement	0.484386146184	transverse
7	6	0.276037801387	0	Basal	Intern	pavement	0.466044194105	longitudinal
7	7	0.171408726422	1	Basal	Intern	pavement	0.380566383508	longitudinal
7	7	0.902955691671	1	Basal	Intern	pavement	0.395061673409	longitudinalRadial
7	6	1.55274556085	0	Basal	Intern	pavement	0.342534576123	longitudinal
7	7	0.527698857508	1	Basal	Intern	pavement	0.356246599657	longitudinal
7	7	0.6277797827	1	Basal	Intern	pavement	0.41192050505	longitudinalRadial
7	5	1.8245959861	0	Basal	Intern	pavement	0.311303285843	transverse
7	6	1.17684521972	0	Basal	Intern	pavement	0.470934276012	longitudinal
7	7	1.26051327324	1	Basal	Intern	pavement	0.330144154071	longitudinal
7	7	1.65840273492	1	Basal	Intern	pavement	0.339621471945	longitudinalRadial
7	6	1.59586788511	0	Basal	Intern	pavement	0.392191340097	longitudinal
7	7	0.286603930419	1	Basal	Intern	pavement	0.390586879873	longitudinal
7	7	0.946680136791	1	Basal	Intern	pavement	0.393138636292	longitudinalRadial
7	5	1.71520980752	0	Basal	Intern	pavement	0.307399324031	transverse
7	6	0.813241605605	0	Basal	Intern	pavement	0.433204229862	longitudinal
7	7	0.371313174469	1	Basal	Intern	pavement	0.394694180518	longitudinal
7	7	0.307070006394	1	Basal	Intern	pavement	0.423673090502	longitudinalRadial
7	6	1.96115988644	0	Basal	Intern	pavement	0.237535199896	longitudinal
7	7	0.453767844733	1	Basal	Intern	pavement	0.346971029347	longitudinalRadial
7	5	0.622793476481	0	Basal	Intern	pavement	0.368607207849	transverse
7	6	1.15014995294	0	Basal	Intern	pavement	0.438407953079	longitudinal
7	7	0.197867021477	1	Basal	Intern	pavement	0.428808287746	longitudinal
7	7	0.637517691383	1	Basal	Intern	pavement	0.422154371184	longitudinalRadial
7	6	0.450029978023	0	Basal	Intern	pavement	0.309860305174	longitudinal
7	7	0.362953180661	1	Basal	Intern	pavement	0.392107904781	longitudinal
7	7	0.12757035271	1	Basal	Intern	pavement	0.484768200911	longitudinalRadial
7	4	1.49500040044	0	Apical	Intern	trianglePyramid	0.31422942063	longitudinalPrismAtleft
7	5	2.40014081403	0	Apical	Intern	trianglePyramid	0.368240379491	longitudinalPrismAtRight
7	6	0.256825161796	1	Apical	Intern	trianglePyramid	0.488749999115	longitudinalPrismAtleft
7	6	2.09027649822	1	Apical	Intern	triangularPrism	0.292944905277	longitudinal
7	5	0.336843089855	0	Apical	Intern	triangularPrism	0.417086199759	longitudinal
7	6	1.14409730351	1	Apical	Intern	triangularPrism	0.350444144397	transverse
7	6	0.998472337038	1	Apical	Intern	triangularPrism	0.353605337121	pericline
7	4	1.89772095463	0	Apical	Intern	trianglePyramid	0.285266919087	longitudinalPrismAtleft
7	5	0.274966052053	0	Apical	Intern	trianglePyramid	0.470021814809	longitudinalPrismAtRight
7	6	0.707130596851	1	Apical	Intern	triangularPrism	0.457535363521	longitudinal
7	6	0.122082400675	1	Apical	Intern	trianglePyramid	0.496187351324	pericline
7	5	2.23846280613	0	Apical	Intern	triangularPrism	0.194486898243	longitudinal
7	6	2.36345609747	1	Apical	Intern	pavement	0.358510303026	longitudinal
7	6	0.100394319126	1	Apical	Intern	triangularPrism	0.495248494172	longitudinal
7	4	0.485712782549	0	Apical	Intern	trianglePyramid	0.425035000267	longitudinalPrismAtleft
7	5	1.78312497052	0	Apical	Intern	trianglePyramid	0.355322866948	longitudinalRadial
7	6	0.461798829905	1	Apical	Intern	triangularPrism	0.380238462344	longitudinal
7	6	0.495799505677	0	Apical	Intern	triangularPrism	0.396462271158	longitudinal
7	7	0.112436216622	1	Apical	Intern	triangularPrism	0.478585092201	longitudinal
7	7	0.210266786119	1	Apical	Intern	triangularPrism	0.492558377825	oblique
7	5	1.31480178247	0	Apical	Intern	triangularPrism	0.342024211188	longitudinal
7	6	1.09998563589	1	Apical	Intern	pavement	0.458203262948	transverse
7	6	1.46143755818	1	Apical	Intern	triangularPrism	0.324025028152	pericline
7	4	1.83332921145	0	Apical	Intern	trianglePyramid	0.265372704734	longitudinalRadial
7	5	3.21496982058	0	Apical	Intern	triangularPrism	0.235064329075	transverse
7	6	0.0929807311077	1	Apical	Intern	triangularPrism	0.494263842246	longitudinal
7	6	0.461459846245	1	Apical	Intern	triangularPrism	0.446282441424	longitudinal
7	5	0.314503210256	0	Apical	Intern	triangularPrism	0.473711467955	longitudinal
7	6	1.36988475981	0	Apical	Intern	triangularPrism	0.403089467536	longitudinal
7	7	0.563946921501	1	Apical	Intern	pavement	0.350326063888	transverse
7	7	0.503092319594	1	Apical	Intern	triangularPrism	0.436057839683	longitudinal
7	6	0.344479596463	0	Apical	Intern	triangularPrism	0.437543276336	longitudinal
7	7	0.398336509119	1	Apical	Intern	triangularPrism	0.375279133941	longitudinal
7	4	0.731100264919	0	Basal	Epiderm	pavement	0.346928484645	transverse
7	5	1.2765677281	0	Basal	Epiderm	pavement	0.475090282456	longitudinal
7	6	0.372323618985	0	Basal	Epiderm	pavement	0.440122778677	transverse
7	7	0.163257071871	1	Basal	Epiderm	pavement	0.470553260074	longitudinal
7	7	0.736069571742	1	Basal	Epiderm	pavement	0.411602230554	longitudinal
7	6	0.687937162091	0	Basal	Epiderm	pavement	0.393549850345	transverse
7	7	0.163157844156	1	Basal	Epiderm	pavement	0.453582215154	longitudinal
7	7	0.0765926020994	1	Basal	Epiderm	pavement	0.495033028263	longitudinal
7	5	0.575586897942	0	Basal	Epiderm	pavement	0.473217589767	longitudinal
7	6	0.119713244441	0	Basal	Epiderm	pavement	0.462542334227	transverse
7	7	0.0915992819655	1	Basal	Epiderm	pavement	0.497078006	longitudinal
7	7	0.0355191915819	1	Basal	Epiderm	pavement	0.434693962475	longitudinal
7	6	0.631408723921	0	Basal	Epiderm	pavement	0.404540001112	transverse
7	7	0.851392941531	1	Basal	Epiderm	pavement	0.452149285248	longitudinal
7	7	0.486508635387	1	Basal	Epiderm	pavement	0.485965314777	longitudinal
7	4	0.390158174938	0	Basal	Epiderm	pavement	0.466691909785	transverse
7	5	0.951075019273	0	Basal	Epiderm	pavement	0.453155855913	longitudinal
7	6	1.20837291958	0	Basal	Epiderm	pavement	0.413223411182	transverse
7	7	0.224001124072	1	Basal	Epiderm	pavement	0.49822532216	longitudinal
7	7	0.718588530088	1	Basal	Epiderm	pavement	0.40792091781	longitudinal
7	6	0.905102187286	0	Basal	Epiderm	pavement	0.389082570297	transverse
7	7	0.147262837754	1	Basal	Epiderm	pavement	0.463587770887	longitudinal
7	7	0.757071088597	1	Basal	Epiderm	pavement	0.445485928375	longitudinal
7	5	0.177317102825	0	Basal	Epiderm	pavement	0.491777404343	longitudinal
7	6	0.29819556291	0	Basal	Epiderm	pavement	0.465113262184	transverse
7	7	0.567128882975	1	Basal	Epiderm	pavement	0.440085424696	longitudinal
7	7	0.103650017796	1	Basal	Epiderm	pavement	0.426853472558	longitudinal
7	6	0.718124975601	0	Basal	Epiderm	pavement	0.424053587923	transverse
7	7	1.15752834412	1	Basal	Epiderm	pavement	0.433805019931	transverse
7	7	0.229115574345	1	Basal	Epiderm	pavement	0.492132951049	longitudinal
7	4	0.0844734023382	0	Basal	Epiderm	pavement	0.499604913581	transverse
7	5	2.07083520865	0	Basal	Epiderm	pavement	0.480340448285	longitudinal
7	6	0.0977095975249	0	Basal	Epiderm	pavement	0.460250267137	longitudinal
7	7	0.412119175249	1	Basal	Epiderm	pavement	0.381969917773	oblique
7	7	1.34515343618	1	Basal	Epiderm	pavement	0.327652148094	transverse
7	6	0.241225026723	0	Basal	Epiderm	pavement	0.473419868471	transverse
7	7	1.56634026845	1	Basal	Epiderm	pavement	0.443948881672	longitudinal
7	7	0.485432420611	0	Basal	Epiderm	pavement	0.463228188005	transverse
7	8	0.205999496317	1	Basal	Epiderm	pavement	0.472952282276	longitudinal
7	5	0.188025952956	0	Basal	Epiderm	pavement	0.481632911363	longitudinal
7	6	1.80682324619	0	Basal	Epiderm	pavement	0.451612648269	transverse
7	7	0.163764282106	1	Basal	Epiderm	pavement	0.481565018773	longitudinal
7	7	0.0989507050295	1	Basal	Epiderm	pavement	0.438779016072	longitudinal
7	6	0.379661408798	0	Basal	Epiderm	pavement	0.4479894021	transverse
7	7	0.0839273210237	1	Basal	Epiderm	pavement	0.486524532197	longitudinal
7	7	0.100809626759	1	Basal	Epiderm	pavement	0.485293200999	longitudinal
7	4	0.330168865981	0	Basal	Epiderm	pavement	0.492774984188	transverse
7	5	0.576988430546	0	Basal	Epiderm	pavement	0.450806099798	longitudinal
7	6	0.572210666214	0	Basal	Epiderm	pavement	0.45133684059	transverse
7	7	0.695355240014	1	Basal	Epiderm	pavement	0.469713296085	longitudinal
7	7	0.123709850105	1	Basal	Epiderm	pavement	0.499746769178	longitudinal
7	6	0.314264980337	0	Basal	Epiderm	pavement	0.450234806405	transverse
7	7	0.0689774721254	1	Basal	Epiderm	pavement	0.435097375134	longitudinal
7	7	1.04560859277	1	Basal	Epiderm	pavement	0.394093610979	longitudinal
7	5	0.889629653474	0	Basal	Epiderm	pavement	0.380772246862	longitudinal
7	6	1.83810012477	0	Basal	Epiderm	pavement	0.443014104152	transverse
7	7	0.112092762848	1	Basal	Epiderm	pavement	0.480176333275	longitudinal
7	7	0.242054442409	1	Basal	Epiderm	pavement	0.468354541618	longitudinal
7	6	0.111452810458	0	Basal	Epiderm	pavement	0.499393262539	transverse
7	7	0.395200329035	1	Basal	Epiderm	pavement	0.473650639211	longitudinal
7	7	0.153268966392	1	Basal	Epiderm	pavement	0.454258901394	longitudinal
7	4	0.138860767301	0	Apical	Epiderm	triangularPrism	0.456309668865	transverse
7	5	1.29370833493	0	Apical	Epiderm	trianglePrism	0.310580845944	longitudinalPaveAtRight
7	6	0.769144493953	1	Apical	Epiderm	triangularPrism	0.452757472953	longitudinalPaveAtleft
7	6	1.48902877889	1	Apical	Epiderm	pavement	0.351743084234	longitudinal
7	5	0.454410694517	0	Apical	Epiderm	pavement	0.464624331134	transverse
7	6	1.92901787096	0	Apical	Epiderm	pavement	0.428950344144	transverse
7	7	0.162723087189	1	Apical	Epiderm	pavement	0.489586517729	longitudinal
7	7	0.254377277561	1	Apical	Epiderm	pavement	0.484021414424	longitudinal
7	6	0.0800485615788	0	Apical	Epiderm	pavement	0.494638733116	oblique
7	7	0.209426924457	1	Apical	Epiderm	heptagon	0.403243934938	oblique
7	7	0.787470524151	1	Apical	Epiderm	triangularPrism	0.420020246813	longitudinalPaveAtleft
7	4	0.650569664255	0	Apical	Epiderm	triangularPrism	0.401496994392	longitudinalPaveAtleft
7	5	1.65036524818	0	Apical	Epiderm	trianglePrism	0.451500296676	longitudinalPaveAtRight
7	6	0.492498320912	0	Apical	Epiderm	pavement	0.392493806976	longitudinal
7	7	0.950601442018	1	Apical	Epiderm	pavement	0.499353383361	transverse
7	7	0.455910208336	1	Apical	Epiderm	pavement	0.461470136653	longitudinal
7	6	0.919037412417	0	Apical	Epiderm	triangularPrism	0.392993443624	longitudinalPaveAtleft
7	7	0.0344016779648	1	Apical	Epiderm	pavement	0.44516979898	longitudinal
7	5	0.124903920485	0	Apical	Epiderm	pavement	0.494731109964	longitudinal
7	6	0.0936076924413	0	Apical	Epiderm	pavement	0.499012797843	transverse
7	7	0.967559244672	1	Apical	Epiderm	pavement	0.389138318206	longitudinal
7	7	0.498812292491	1	Apical	Epiderm	pavement	0.473997006724	longitudinal
7	6	0.295251648339	0	Apical	Epiderm	pavement	0.455617416631	transverse
7	7	0.319941351798	1	Apical	Epiderm	pavement	0.436395137513	longitudinal
7	7	0.112175530855	1	Apical	Epiderm	pavement	0.480936587573	longitudinal
7	4	0.340299411162	0	Apical	Epiderm	triangularPrism	0.459796714745	longitudinalPaveAtRight
7	5	0.481537302949	0	Apical	Epiderm	pavement	0.493698145554	longitudinal
7	6	0.423779190672	0	Apical	Epiderm	pavement	0.48879949711	transverse
7	7	1.05195362855	1	Apical	Epiderm	pavement	0.349827771012	longitudinal
7	7	0.459163702802	1	Apical	Epiderm	pavement	0.413349653868	longitudinal
7	6	0.873352681809	0	Apical	Epiderm	pavement	0.435727412789	transverse
7	7	0.148609853792	1	Apical	Epiderm	pavement	0.443933175778	longitudinal
7	7	0.0295422262046	1	Apical	Epiderm	pavement	0.490032856044	longitudinal
7	5	0.417482172995	0	Apical	Epiderm	triangularPrism	0.484796533565	longitudinalPaveAtleft
7	6	0.593834643563	0	Apical	Epiderm	pavement	0.399780346131	longitudinal
7	7	0.540358362634	1	Apical	Epiderm	pavement	0.473607485883	transverse
7	7	0.507462208284	1	Apical	Epiderm	pavement	0.439047006333	oblique
7	6	1.88584950892	0	Apical	Epiderm	triangularPrism	0.277422535791	transverse
7	7	0.0494658632864	1	Apical	Epiderm	pavement	0.449357300106	transverse
7	4	0.438194593371	0	Apical	Epiderm	triangularPrism	0.46779970306	longitudinalPaveAtleft
7	5	1.22571607006	0	Apical	Epiderm	trianglePrism	0.470919845936	longitudinalPaveAtRight
7	6	0.46926795822	0	Apical	Epiderm	pavement	0.411722955418	longitudinal
7	7	0.536879569963	1	Apical	Epiderm	pavement	0.450348141021	transverse
7	7	0.326387268526	1	Apical	Epiderm	pavement	0.477843223467	transverse
7	6	0.353639302722	0	Apical	Epiderm	triangularPrism	0.484631268655	transverse
7	7	0.299963655829	1	Apical	Epiderm	pavement	0.389194830589	transverse
7	5	0.0925412561194	0	Apical	Epiderm	pavement	0.454125370698	longitudinal
7	6	0.946192174839	0	Apical	Epiderm	pavement	0.449186594409	transverse
7	7	0.445152106673	1	Apical	Epiderm	pavement	0.424242440795	longitudinal
7	7	0.104275328968	1	Apical	Epiderm	pavement	0.455289142149	longitudinal
7	6	0.0990518953194	0	Apical	Epiderm	pavement	0.472649449178	transverse
7	7	0.373958590258	1	Apical	Epiderm	pavement	0.426311213552	longitudinal
7	7	0.0709070561669	1	Apical	Epiderm	pavement	0.483646690305	longitudinal
7	8	0.04014679377	0	Basal	Epiderm	pavement	0.48982675325	NA
7	8	NA	0	Basal	Epiderm	pavement	0.0	NA
7	8	NA	0	Basal	Epiderm	pavement	0.0	NA
7	8	NA	0	Basal	Epiderm	pavement	0.0	NA
7	8	NA	0	Basal	Epiderm	pavement	0.0	NA
7	8	NA	0	Apical	Epiderm	pavement	0.0	NA
7	8	NA	0	Apical	Epiderm	pavement	0.0	NA
7	8	NA	0	Basal	Epiderm	pavement	0.0	NA
7	8	NA	0	Basal	Epiderm	pavement	0.0	NA
7	8	NA	0	Basal	Epiderm	pavement	0.0	NA
7	8	NA	0	Basal	Epiderm	pavement	0.0	NA
7	8	NA	0	Basal	Epiderm	pavement	0.0	NA
7	8	NA	0	Basal	Epiderm	pavement	0.0	NA
7	8	NA	0	Apical	Epiderm	pavement	0.0	NA
7	8	NA	0	Apical	Epiderm	pavement	0.0	NA
7	8	NA	0	Basal	Epiderm	pavement	0.0	NA
7	8	NA	0	Apical	Epiderm	pavement	0.0	NA
7	8	NA	0	Basal	Epiderm	pavement	0.0	NA
7	8	NA	0	Basal	Epiderm	pavement	0.0	NA
7	8	NA	0	Apical	Intern	triangularPrism	0.0	NA
7	8	NA	0	Basal	Intern	pavement	0.0	NA
7	8	NA	0	Basal	Epiderm	pavement	0.0	NA
7	8	NA	0	Basal	Epiderm	pavement	0.0	NA
7	7	NA	0	Apical	Epiderm	triangularPrism	0.0	NA
7	8	NA	0	Basal	Epiderm	pavement	0.0	NA
7	8	NA	0	Basal	Epiderm	pavement	0.0	NA
7	8	NA	0	Apical	Epiderm	pavement	0.0	NA
7	8	NA	0	Apical	Intern	triangularPrism	0.0	NA
7	8	NA	0	Apical	Epiderm	pavement	0.0	NA
7	8	NA	0	Apical	Epiderm	pavement	0.0	NA
7	8	NA	0	Basal	Epiderm	pavement	0.0	NA
7	8	NA	0	Basal	Intern	pavement	0.0	NA
7	8	NA	0	Apical	Epiderm	pavement	0.0	NA
7	8	NA	0	Apical	Epiderm	pavement	0.0	NA
7	8	NA	0	Basal	Intern	pavement	0.0	NA
7	8	NA	0	Basal	Intern	pavement	0.0	NA
7	8	NA	0	Apical	Epiderm	heptagone	0.0	NA
7	8	NA	0	Basal	Epiderm	heptagone	0.0	NA
7	8	NA	0	Basal	Intern	pavement	0.0	NA
7	8	NA	0	Apical	Intern	triangularPrism	0.0	NA
7	8	NA	0	Apical	Epiderm	pavement	0.0	NA
7	8	NA	0	Basal	Epiderm	pavement	0.0	NA
7	9	NA	0	Basal	Epiderm	pavement	0.0	NA
7	7	NA	0	Apical	Intern	pavement	0.0	NA
7	9	NA	0	Basal	Epiderm	pavement	0.0	NA
7	8	NA	0	Basal	Epiderm	pavement	0.0	NA
7	8	NA	0	Basal	Epiderm	triangularPrism	0.0	NA
7	8	NA	0	Basal	Intern	pavement	0.0	NA
7	7	NA	0	Apical	Intern	pavement	0.0	NA
7	8	NA	0	Apical	Epiderm	pavement	0.0	NA
7	8	NA	0	Apical	Epiderm	pavement	0.0	NA
7	8	NA	0	Basal	Intern	pavement	0.0	NA
7	8	NA	0	Apical	Intern	triangularPrism	0.0	NA
7	8	NA	0	Basal	Intern	pavement	0.0	NA
7	8	NA	0	Basal	Intern	pavement	0.0	NA
7	7	NA	0	Apical	Intern	triangularPrism	0.0	NA
7	8	NA	0	Apical	Epiderm	triangularPrism	0.0	NA
7	8	NA	0	Apical	Epiderm	pavement	0.0	NA
7	8	NA	0	Apical	Intern	triangularPrism	0.0	NA
7	8	NA	0	Basal	Intern	pavement	0.0	NA
7	7	NA	0	Basal	Intern	triangularPrism	0.0	NA
7	8	NA	0	Apical	Intern	pavement	0.0	NA
7	8	NA	0	Apical	Epiderm	pavement	0.0	NA
7	8	NA	0	Basal	Intern	pavement	0.0	NA
7	8	NA	0	Apical	Epiderm	pavement	0.0	NA
7	8	NA	0	Basal	Intern	pavement	0.0	NA
7	8	NA	0	Basal	Intern	pavement	0.0	NA
7	8	NA	0	Basal	Intern	pavement	0.0	NA
7	8	NA	0	Basal	Epiderm	pavement	0.0	NA
7	8	NA	0	Apical	Epiderm	pavement	0.0	NA
7	8	NA	0	Basal	Epiderm	pavement	0.0	NA
7	8	NA	0	Basal	Epiderm	pavement	0.0	NA
7	8	NA	0	Basal	Epiderm	pavement	0.0	NA
7	7	NA	0	Apical	Intern	triangularPrism	0.0	NA
7	7	NA	0	Apical	Intern	triangularPrism	0.0	NA
7	7	NA	0	Apical	Epiderm	triangularPrism	0.0	NA
7	8	NA	0	Apical	Epiderm	pavement	0.0	NA
7		NA	0	basale	NA	NA	0.0
7	8	NA	0	Basal	Epiderm	pavement	0.0	NA
7	8	NA	0	Apical	Intern	triangularPrism	0.0	NA
7	8	NA	0	Apical	Intern	pavement	0.0	NA
7		NA	0	basale	NA	NA	0.0
7	8	NA	0	Apical	Epiderm	pavement	0.0	NA
7	7	NA	0	Apical	Intern	triangularPrism	0.0	NA
7	8	NA	0	Basal	Epiderm	pavement	0.0	NA
7	7	NA	0	Apical	Intern	pavement	0.0	NA
7	8	NA	0	Apical	Epiderm	pavement	0.0	NA
7	7	NA	0	Basal	Intern	triangularPrism	0.0	NA
7	7	NA	0	Apical	Intern	triangularPrism	0.0	NA
7		NA	0	basale	NA	NA	0.0
7		NA	0	basale	NA	NA	0.0
7	8	NA	0	Basal	Epiderm	pavement	0.0	NA
7	7	NA	0	Basal	Intern	triangularPrism	0.0	NA
7	7	NA	0	Basal	Intern	pavement	0.0	NA
7	8	NA	0	Apical	Epiderm	pavement	0.0	NA
7	8	NA	0	Apical	Intern	heptagone	0.0	NA
7	7	NA	0	Basal	Intern	pavement	0.0	NA
7	7	NA	0	Apical	Intern	pavement	0.0	NA
7	8	NA	0	Apical	Epiderm	pavement	0.0	NA
7		NA	0	basale	NA	NA	0.0
7	7	NA	0	Apical	Intern	pavement	0.0	NA
7		NA	0	basale	NA	NA	0.0
7	7	NA	0	Basal	Intern	triangularPrism	0.0	NA
7	7	NA	0	Basal	Intern	triangularPrism	0.0	NA
7	8	NA	0	Basal	Epiderm	pavement	0.0	NA
7	7	NA	0	Apical	Intern	pavement	0.0	NA
7	8	NA	0	Basal	Intern	pavement	0.0	NA
7	8	NA	0	Apical	Epiderm	pavement	0.0	NA
7	8	NA	0	Basal	Epiderm	pavement	0.0	NA
7	8	NA	0	Basal	Intern	pavement	0.0	NA
7	7	NA	0	Basal	Intern	pavement	0.0	NA
7	8	NA	0	Apical	Epiderm	pavement	0.0	NA
7	7	NA	0	Basal	Intern	triangularPrism	0.0	NA
7	8	NA	0	Apical	Epiderm	pavement	0.0	NA
7	8	NA	0	Basal	Intern	pavement	0.0	NA
7	8	NA	0	Basal	Epiderm	pavement	0.0	NA
7		NA	0	basale	NA	NA	0.0
7	8	NA	0	Basal	Intern	pavement	0.0	NA
7	8	NA	0	Basal	Epiderm	pavement	0.0	NA
7		NA	0	basale	NA	NA	0.0
7	8	NA	0	Basal	Epiderm	pavement	0.0	NA
7	8	NA	0	Apical	Epiderm	pavement	0.0	NA
7	8	NA	0	Basal	Intern	pavement	0.0	NA
7	8	NA	0	Basal	Intern	pavement	0.0	NA
7	8	NA	0	Basal	Epiderm	pavement	0.0	NA
7	7	NA	0	Apical	Intern	pavement	0.0	NA
7	7	NA	0	Basal	Intern	triangularPrism	0.0	NA
7	7	NA	0	Basal	Intern	pavement	0.0	NA
7	8	NA	0	Basal	Intern	pavement	0.0	NA
7	8	NA	0	Apical	Epiderm	pavement	0.0	NA
7	7	NA	0	Apical	Intern	pavement	0.0	NA
7	7	NA	0	Basal	Intern	pavement	0.0	NA
7	7	NA	0	Basal	Intern	pavement	0.0	NA
7	7	NA	0	Apical	Intern	trianglePyramid	0.0	NA
7	7	NA	0	Apical	Intern	pavement	0.0	NA
7	8	NA	0	Basal	Epiderm	pavement	0.0	NA
7	8	NA	0	Apical	Intern	triangularPrism	0.0	NA
7	8	NA	0	Apical	Epiderm	pavement	0.0	NA
7	7	NA	0	Apical	Intern	triangularPrism	0.0	NA
7	8	NA	0	Apical	Epiderm	pavement	0.0	NA
7	8	NA	0	Basal	Intern	pavement	0.0	NA
7	8	NA	0	Basal	Epiderm	pavement	0.0	NA
7	7	NA	0	Apical	Intern	pavement	0.0	NA
7	8	NA	0	Apical	Epiderm	pavement	0.0	NA
7	7	NA	0	Apical	Epiderm	pavement	0.0	NA
7	8	NA	0	Apical	Epiderm	pavement	0.0	NA
7	8	NA	0	Basal	Epiderm	pavement	0.0	NA
7	8	NA	0	Basal	Intern	pavement	0.0	NA
7	7	NA	0	Apical	Intern	triangularPrism	0.0	NA
7	8	NA	0	Basal	Epiderm	pavement	0.0	NA
7	7	NA	0	Basal	Intern	pavement	0.0	NA
7	7	NA	0	Basal	Intern	triangularPrism	0.0	NA
7	8	NA	0	Apical	Epiderm	pavement	0.0	NA
7	8	NA	0	Apical	Epiderm	pavement	0.0	NA
7	7	NA	0	Apical	Epiderm	pavement	0.0	NA
7	8	NA	0	Basal	Epiderm	pavement	0.0	NA
7	8	NA	0	Basal	Intern	pavement	0.0	NA
7	8	NA	0	Basal	Intern	pavement	0.0	NA
7	7	NA	0	Apical	Intern	pavement	0.0	NA
7	8	NA	0	Apical	Epiderm	pavement	0.0	NA
7	8	NA	0	Basal	Epiderm	pavement	0.0	NA
7	8	NA	0	Basal	Intern	pavement	0.0	NA
7	7	NA	0	Apical	Epiderm	triangularPrism	0.0	NA
7	8	NA	0	Basal	Intern	pavement	0.0	NA
7	8	NA	0	Basal	Epiderm	pavement	0.0	NA
7	7	NA	0	Basal	Intern	pavement	0.0	NA
7	7	NA	0	Apical	Intern	pavement	0.0	NA
7	7	NA	0	Apical	Intern	triangularPrism	0.0	NA
7	8	NA	0	Basal	Intern	pavement	0.0	NA
7	7	NA	0	Apical	Epiderm	triangularPrism	0.0	NA
7	7	NA	0	Apical	Intern	trianglePyramid	0.0	NA
7	8	NA	0	Apical	Epiderm	pavement	0.0	NA
7	7	NA	0	Apical	Epiderm	pavement	0.0	NA
7	8	NA	0	Basal	Epiderm	pavement	0.0	NA
7	8	NA	0	Basal	Epiderm	pavement	0.0	NA
7	8	NA	0	Basal	Epiderm	pavement	0.0	NA
7	7	NA	0	Apical	Intern	triangularPrism	0.0	NA
7	8	NA	0	Apical	Epiderm	pavement	0.0	NA
7	7	NA	0	Apical	Intern	triangularPrism	0.0	NA
7	8	NA	0	Basal	Intern	pavement	0.0	NA
7	8	NA	0	Basal	Epiderm	pavement	0.0	NA
7	8	NA	0	Basal	Epiderm	pavement	0.0	NA
7	8	NA	0	Apical	Epiderm	pavement	0.0	NA
7	8	NA	0	Apical	Epiderm	pavement	0.0	NA
7	8	NA	0	Basal	Intern	pavement	0.0	NA
7	8	NA	0	Basal	Epiderm	pavement	0.0	NA
7	8	NA	0	Apical	Epiderm	pavement	0.0	NA
7	8	NA	0	Basal	Epiderm	pavement	0.0	NA
7	8	NA	0	Basal	Epiderm	pavement	0.0	NA
7	8	NA	0	Basal	Intern	pavement	0.0	NA
7	7	NA	0	Apical	Intern	pavement	0.0	NA
7	8	NA	0	Basal	Epiderm	pavement	0.0	NA
7	8	NA	0	Basal	Epiderm	pavement	0.0	NA
7	8	NA	0	Apical	Epiderm	pavement	0.0	NA
7	7	NA	0	Apical	Intern	triangularPrism	0.0	NA
7	8	NA	0	Apical	Epiderm	pavement	0.0	NA
7	8	NA	0	Apical	Epiderm	pavement	0.0	NA
7	8	NA	0	Basal	Intern	pavement	0.0	NA
7	7	NA	0	Apical	Intern	triangularPrism	0.0	NA
7	8	NA	0	Apical	Epiderm	pavement	0.0	NA
7	8	NA	0	Basal	Epiderm	pavement	0.0	NA
7	8	NA	0	Basal	Epiderm	pavement	0.0	NA
7	8	NA	0	Apical	Epiderm	pavement	0.0	NA
7	8	NA	0	Basal	Epiderm	pavement	0.0	NA
7	8	NA	0	Basal	Epiderm	pavement	0.0	NA
7	8	NA	0	Basal	Epiderm	pavement	0.0	NA
7	8	NA	0	Apical	Epiderm	pavement	0.0	NA
7	8	NA	0	Basal	Epiderm	pavement	0.0	NA
7	8	NA	0	Apical	Epiderm	heptagone	0.0	NA
7	8	NA	0	Basal	Epiderm	pavement	0.0	NA
7	8	NA	0	Basal	Epiderm	pavement	0.0	NA
7	8	NA	0	Apical	Epiderm	pavement	0.0	NA
7	8	NA	0	Basal	Epiderm	pavement	0.0	NA
7	8	NA	0	Basal	Epiderm	pavement	0.0	NA
7	8	NA	0	Apical	Epiderm	triangularPrism	0.0	NA
5	0	NA	0	Embryo	NA	troncatedSphere	NA	longitudinal
5	1	1.24351439234	0		Epiderm	hemiTroncatedSphere	0.438752270109	longitudinal
5	2	0.231715720268	0		Epiderm	quarterOfTroncatedSphere	0.499504161442	transverse
5	2	0.108141482151	0		Epiderm	quarterOfTroncatedSphere	0.417122990002	transverse
5	1	0.0717570030781	0		Epiderm	hemiTroncatedSphere	0.436561406622	longitudinal
5	2	0.0977568528648	0		Epiderm	quarterOfTroncatedSphere	0.492573319985	transverse
5	2	0.620610953164	0		Epiderm	quarterOfTroncatedSphere	0.435756130064	transverse
5	3	0.507401948701	0	Apical	Epiderm	eighthOfSphere	0.465995001772	pericline
5	3	0.894485425002	0	Apical	Epiderm	eighthOfSphere	0.372022653951	pericline
5	3	0.496670939924	0	Apical	Epiderm	eighthOfSphere	0.322007795393	pericline
5	3	0.557723768822	0	Apical	Epiderm	eighthOfSphere	0.348267386263	pericline
5	3	0.488641973835	0	Basal	Epiderm	triangularPrism	0.372326093796	pericline
5	3	1.87769086253	0	Basal	Epiderm	triangularPrism	0.391869794777	pericline
5	3	1.23358162486	0	Basal	Epiderm	triangularPrism	0.394423111187	pericline
5	3	1.84002871904	0	Basal	Epiderm	triangularPrism	0.381678761111	pericline
5	4	1.47371074092	0	Basal	Intern	triangularPrism	0.390823541713	pericline
5	5	0.431713527004	1	Basal	Intern	pavement	0.332586113889	transverse
5	4	0.153813207432	0	Basal	Intern	triangularPrism	0.478076772922	pericline
5	5	0.492054762267	1	Basal	Intern	pavement	0.365127369663	transverse
5	4	0.245034879772	0	Basal	Intern	triangularPrism	0.450217996043	pericline
5	5	0.587042581107	1	Basal	Intern	pavement	0.4162280517	transverse
5	5	0.520246650678	1	Basal	Intern	triangularPrism	0.482024853633	transverse
5	4	0.616187621758	0	Basal	Intern	triangularPrism	0.491124299997	pericline
5	5	0.236845007367	1	Basal	Intern	pavement	0.410394823297	transverse
5	5	1.20130102355	1	Basal	Intern	triangularPrism	0.449684769516	transverse
5	4	0.410976257878	0	Apical	Intern	trianglePyramid	0.495297244989	longitudinalRadial
5	5	1.20923674477	1	Apical	Intern	triangularPrism	0.281526469322	longitudinal
5	4	0.543945051049	0	Apical	Intern	trianglePyramid	0.457140675648	longitudinalPrismAtleft
5	5	0.217006398713	1	Apical	Intern	triangularPrism	0.48637802342	longitudinal
5	5	0.336239660883	1	Apical	Intern	trianglePyramid	0.460523865776	longitudinalPrismAtRight
5	4	0.143336289983	1	Apical	Intern	trianglePyramid	0.459738491511	longitudinalPrismAtleft
5	4	0.109849819373	0	Apical	Intern	trianglePyramid	0.481445706794	longitudinalPrismAtRight
5	5	0.127821349485	1	Apical	Intern	triangularPrism	0.465028726466	longitudinal
5	5	0.349392542398	1	Apical	Intern	trianglePyramid	0.443787772463	longitudinalPrismAtleft
5	4	0.297475858406	0	Basal	Epiderm	pavement	0.474019861304	transverse
5	5	0.11476537682	1	Basal	Epiderm	pavement	0.498636124854	longitudinal
5	5	0.53163623096	1	Basal	Epiderm	pavement	0.446909637973	longitudinal
5	4	0.47901114301	0	Basal	Epiderm	pavement	0.453511174282	transverse
5	5	0.20826791318	1	Basal	Epiderm	pavement	0.496140566542	longitudinal
5	5	0.387247051593	1	Basal	Epiderm	pavement	0.474413385634	longitudinal
5	4	0.186158622742	0	Basal	Epiderm	pavement	0.473577529896	transverse
5	5	0.425810865501	1	Basal	Epiderm	pavement	0.464292418397	longitudinal
5	5	0.285033024261	1	Basal	Epiderm	pavement	0.462753507025	longitudinal
5	4	0.715300091058	0	Basal	Epiderm	pavement	0.419684891581	transverse
5	5	0.356468029931	1	Basal	Epiderm	pavement	0.45327814833	longitudinal
5	5	0.429973065997	1	Basal	Epiderm	pavement	0.458917777037	longitudinal
5	4	0.309421156909	0	Apical	Epiderm	triangularPrism	0.451306813538	longitudinalPaveAtleft
5	5	0.359232234977	1	Apical	Epiderm	trianglePrism	0.408073950182	longitudinalPaveAtRight
5	5	0.959537561482	1	Apical	Epiderm	pavement	0.386501670664	longitudinal
5	4	0.148316875381	0	Apical	Epiderm	triangularPrism	0.487527357846	longitudinalPaveAtRight
5	5	0.321791211957	1	Apical	Epiderm	triangularPrism	0.456063654594	longitudinalPaveAtleft
5	5	0.0610990162594	1	Apical	Epiderm	pavement	0.453378204589	longitudinal
5	4	0.21025793238	0	Apical	Epiderm	triangularPrism	0.478536457763	longitudinalPaveAtleft
5	5	0.139314008554	1	Apical	Epiderm	trianglePrism	0.465178322514	longitudinalPaveAtRight
5	5	0.904043291349	1	Apical	Epiderm	pavement	0.399860503671	longitudinal
5	4	0.475481478342	0	Apical	Epiderm	triangularPrism	0.47038882297	longitudinalPaveAtRight
5	5	0.149130489467	1	Apical	Epiderm	triangularPrism	0.445566769545	transverse
5	5	0.997040770821	0	Apical	Epiderm	pavement	0.416886021289	longitudinal
5	6	0.172861335904	1	Apical	Epiderm	pavement	0.470857116417	transverse
5	6	0.384118410355	0	Basal	Epiderm	pavement	0.48831476471	NA
5	6	NA	0	Basal	Epiderm	pavement	0.0	NA
5	6	NA	0	Apical	Epiderm	pavement	0.0	NA
5	6	NA	0	Apical	Epiderm	triangularPrism	0.0	NA
5	6	NA	0	Apical	Epiderm	pavement	0.0	NA
5	6	NA	0	Basal	Epiderm	pavement	0.0	NA
5	6	NA	0	Basal	Epiderm	pavement	0.0	NA
5	6	NA	0	Basal	Intern	pavement	0.0	NA
5	6	NA	0	Basal	Epiderm	pavement	0.0	NA
5	6	NA	0	Apical	Intern	triangularPrism	0.0	NA
5	6	NA	0	Apical	Intern	triangularPrism	0.0	NA
5	6	NA	0	Apical	Epiderm	triangularPrism	0.0	NA
5	6	NA	0	Basal	Intern	pavement	0.0	NA
5	6	NA	0	Apical	Epiderm	pavement	0.0	NA
5	6	NA	0	Apical	Intern	trianglePyramid	0.0	NA
5	6	NA	0	Apical	Intern	triangularPrism	0.0	NA
5	6	NA	0	Basal	Epiderm	pavement	0.0	NA
5	6	NA	0	Apical	Epiderm	pavement	0.0	NA
5	6	NA	0	Basal	Intern	pavement	0.0	NA
5	6	NA	0	Apical	Epiderm	pavement	0.0	NA
5	6	NA	0	Apical	Intern	pavement	0.0	NA
5	5	NA	0	Apical	Intern	triangularPrism	0.0	NA
5	6	NA	0	Basal	Epiderm	pavement	0.0	NA
5	5	NA	0	Basal	Intern	triangularPrism	0.0	NA
5	6	NA	0	Basal	Epiderm	pavement	0.0	NA
5	6	NA	0	Basal	Intern	triangularPrism	0.0	NA
5	6	NA	0	Apical	Epiderm	pavement	0.0	NA
5	6	NA	0	Basal	Intern	triangularPrism	0.0	NA
5		NA	0	basale	NA	NA	0.0
5	6	NA	0	Apical	Intern	triangularPrism	0.0	NA
5	6	NA	0	Basal	Epiderm	pavement	0.0	NA
5	6	NA	0	Basal	Intern	pavement	0.0	NA
5	6	NA	0	Apical	Epiderm	pavement	0.0	NA
5		NA	0	basale	NA	NA	0.0
5	6	NA	0	Apical	Intern	pavement	0.0	NA
5		NA	0	basale	NA	NA	0.0
5		NA	0	basale	NA	NA	0.0
5	6	NA	0	Basal	Intern	pavement	0.0	NA
5	6	NA	0	Basal	Epiderm	pavement	0.0	NA
5	6	NA	0	Apical	Epiderm	pavement	0.0	NA
5		NA	0	basale	NA	NA	0.0
5	5	NA	0	Basal	Intern	triangularPrism	0.0	NA
5	5	NA	0	Apical	Intern	trianglePyramid	0.0	NA
5	6	NA	0	Apical	Intern	triangularPrism	0.0	NA
5	6	NA	0	Apical	Epiderm	triangularPrism	0.0	NA
5	6	NA	0	Basal	Intern	triangularPrism	0.0	NA
5	6	NA	0	Basal	Intern	triangularPrism	0.0	NA
5	6	NA	0	Basal	Intern	pavement	0.0	NA
5	6	NA	0	Apical	Epiderm	triangularPrism	0.0	NA
5	6	NA	0	Apical	Epiderm	pavement	0.0	NA
5	5	NA	0	Apical	Intern	triangularPrism	0.0	NA
5	6	NA	0	Apical	Epiderm	pavement	0.0	NA
5	6	NA	0	Basal	Intern	pavement	0.0	NA
5	6	NA	0	Apical	Intern	triangularPrism	0.0	NA
5	6	NA	0	Basal	Intern	pavement	0.0	NA
5	6	NA	0	Apical	Intern	trianglePyramid	0.0	NA
5	6	NA	0	Basal	Epiderm	pavement	0.0	NA
5	6	NA	0	Basal	Epiderm	pavement	0.0	NA
5	6	NA	0	Apical	Epiderm	pavement	0.0	NA
5	6	NA	0	Basal	Epiderm	pavement	0.0	NA
5	7	NA	0	Apical	Epiderm	pavement	0.0	NA
5	7	NA	0	Apical	Epiderm	pavement	0.0	NA
5	6	NA	0	Basal	Epiderm	pavement	0.0	NA
5	6	NA	0	Basal	Epiderm	pavement	0.0	NA
5	6	NA	0	Basal	Epiderm	pavement	0.0	NA
6	0	NA	0	Embryo	NA	troncatedSphere	NA	longitudinal
6	1	0.304354983502	0		Epiderm	hemiTroncatedSphere	0.487063513218	longitudinal
6	1	1.53952838293	0		Epiderm	hemiTroncatedSphere	0.484558192747	longitudinal
6	2	1.29741785461	0		Epiderm	quarterOfTroncatedSphere	0.429534979892	transverse
6	2	1.05450320597	0		Epiderm	quarterOfTroncatedSphere	0.375526716938	transverse
6	2	0.484659454567	0		Epiderm	quarterOfTroncatedSphere	0.416424389311	transverse
6	2	0.348120136229	0		Epiderm	quarterOfTroncatedSphere	0.439629462501	transverse
6	3	1.06342159864	0	Basal	Epiderm	triangularPrism	0.400480211459	pericline
6	3	1.64943357393	0	Apical	Epiderm	eighthOfSphere	0.420581272558	pericline
6	3	0.597453133824	0	Basal	Epiderm	triangularPrism	0.353526843103	pericline
6	3	2.26985804892	0	Apical	Epiderm	eighthOfSphere	0.401231058126	pericline
6	3	0.704416545294	0	Apical	Epiderm	eighthOfSphere	0.353937646707	pericline
6	3	1.05277679919	0	Basal	Epiderm	triangularPrism	0.398535297888	pericline
6	3	2.39093262874	0	Basal	Epiderm	triangularPrism	0.419865899348	pericline
6	3	1.5720301787	0	Apical	Epiderm	eighthOfSphere	0.369882340856	pericline
6	4	1.16601539599	0	Basal	Intern	triangularPrism	0.363197525805	pericline
6	5	0.267667622739	1	Basal	Intern	pavement	0.348370734012	transverse
6	4	0.333437959279	0	Basal	Intern	triangularPrism	0.450254549436	pericline
6	5	0.0709765982667	1	Basal	Intern	pavement	0.383407121643	transverse
6	4	0.358281331883	0	Basal	Intern	triangularPrism	0.490589900879	pericline
6	5	0.483103079225	1	Basal	Intern	triangularPrism	0.398775299853	transverse
6	5	1.0934497995	1	Basal	Intern	pavement	0.44697592822	transverse
6	4	0.414966231935	0	Basal	Intern	triangularPrism	0.473142516755	pericline
6	5	0.180667692084	1	Basal	Intern	triangularPrism	0.33674916933	transverse
6	5	1.04658592806	1	Basal	Intern	pavement	0.457782148491	transverse
6	4	0.346875640482	0	Apical	Intern	trianglePyramid	0.465463995771	longitudinalRadial
6	5	0.784214180411	1	Apical	Intern	triangularPrism	0.31741974292	longitudinal
6	4	0.872595007933	1	Apical	Intern	trianglePyramid	0.426144650785	longitudinalPrismAtRight
6	4	0.60420687077	0	Apical	Intern	trianglePyramid	0.498146347467	longitudinalPrismAtRight
6	5	0.643242932565	1	Apical	Intern	trianglePyramid	0.459898623569	longitudinalPrismAtleft
6	4	0.896758504972	0	Apical	Intern	trianglePyramid	0.396465341042	longitudinalRadial
6	5	0.331074028885	1	Apical	Intern	triangularPrism	0.325018864056	longitudinal
6	4	0.36539690781	0	Basal	Epiderm	pavement	0.448161228316	transverse
6	5	0.165717202277	1	Basal	Epiderm	pavement	0.478328323231	longitudinal
6	5	0.483694893768	1	Basal	Epiderm	pavement	0.439674514454	longitudinal
6	4	0.839407433909	0	Basal	Epiderm	pavement	0.440971396482	transverse
6	5	0.252588799036	1	Basal	Epiderm	pavement	0.499752757136	longitudinal
6	5	0.362655260817	1	Basal	Epiderm	pavement	0.44131586518	longitudinal
6	4	0.355919867353	0	Basal	Epiderm	pavement	0.478619971629	transverse
6	5	0.210475129705	0	Basal	Epiderm	pavement	0.495939668308	longitudinal
6	6	0.274313290243	1	Basal	Epiderm	pavement	0.474402757157	transverse
6	6	0.070546770117	1	Basal	Epiderm	pavement	0.460504442899	transverse
6	5	0.305834636017	0	Basal	Epiderm	pavement	0.429899828683	longitudinal
6	6	0.205473055168	1	Basal	Epiderm	pavement	0.485809581438	transverse
6	6	0.290501607486	1	Basal	Epiderm	pavement	0.448237045169	transverse
6	4	0.135251571755	0	Basal	Epiderm	pavement	0.455614543021	transverse
6	5	0.223552508646	0	Basal	Epiderm	pavement	0.496958449579	longitudinal
6	6	0.157681636522	1	Basal	Epiderm	pavement	0.460449302432	longitudinal
6	6	0.218456728975	1	Basal	Epiderm	pavement	0.455233863969	transverse
6	5	0.176174124959	0	Basal	Epiderm	pavement	0.492046021471	longitudinal
6	6	0.201493520569	1	Basal	Epiderm	pavement	0.47383930461	oblique
6	6	0.219915595663	1	Basal	Epiderm	pavement	0.402297924262	transverse
6	4	1.12648696912	0	Apical	Epiderm	triangularPrism	0.412913756243	longitudinalPaveAtleft
6	5	0.131003297752	1	Apical	Epiderm	trianglePrism	0.414951747528	longitudinalPaveAtRight
6	5	0.919996008125	0	Apical	Epiderm	pavement	0.427012545869	longitudinal
6	6	0.254242319064	1	Apical	Epiderm	pavement	0.470391481769	longitudinal
6	4	0.158160638475	0	Apical	Epiderm	triangularPrism	0.490165216579	longitudinalPaveAtRight
6	5	0.290849144546	1	Apical	Epiderm	triangularPrism	0.468465805073	longitudinalPaveAtleft
6	5	0.420022922315	1	Apical	Epiderm	pavement	0.458658901052	longitudinal
6	4	0.416179197861	0	Apical	Epiderm	triangularPrism	0.470995409738	longitudinalPaveAtleft
6	5	0.411993644773	0	Apical	Epiderm	trianglePrism	0.499334410011	longitudinalPaveAtRight
6	6	0.972576992262	1	Apical	Epiderm	pavement	0.363910390282	longitudinal
6	5	0.0744772563804	0	Apical	Epiderm	pavement	0.453208823896	longitudinal
6	6	0.0922980588191	1	Apical	Epiderm	pavement	0.483423938092	transverse
6	6	0.450028485905	1	Apical	Epiderm	pavement	0.47769140582	transverse
6	4	0.407445107762	0	Apical	Epiderm	triangularPrism	0.449615133378	longitudinalPaveAtRight
6	5	0.0120068630249	1	Apical	Epiderm	triangularPrism	0.445330778034	transverse
6	5	0.588629039431	1	Apical	Epiderm	pavement	0.380309856612	longitudinal
6	7	0.113308446549	0	Basal	Epiderm	pavement	0.491712843224	NA
6	7	NA	0	Basal	Epiderm	pavement	0.0	NA
6	7	NA	0	Basal	Epiderm	pavement	0.0	NA
6	6	NA	0	Apical	Epiderm	triangularPrism	0.0	NA
6	7	NA	0	Basal	Epiderm	triangularPrism	0.0	NA
6	7	NA	0	Basal	Epiderm	pavement	0.0	NA
6	7	NA	0	Basal	Epiderm	pavement	0.0	NA
6	7	NA	0	Basal	Epiderm	pavement	0.0	NA
6	6	NA	0	Apical	Epiderm	pavement	0.0	NA
6	7	NA	0	Apical	Epiderm	pavement	0.0	NA
6	7	NA	0	Basal	Epiderm	heptagonal	0.0	NA
6	7	NA	0	Basal	Epiderm	pavement	0.0	NA
6	6	NA	0	Apical	Intern	trianglePyramid	0.0	NA
6	7	NA	0	Basal	Epiderm	pavement	0.0	NA
6	6	NA	0	Basal	Intern	pavement	0.0	NA
6	6	NA	0	Apical	Epiderm	pavement	0.0	NA
6	6	NA	0	Apical	Intern	triangularPrism	0.0	NA
6	6	NA	0	Basal	Intern	pavement	0.0	NA
6	7	NA	0	Basal	Epiderm	pavement	0.0	NA
6	7	NA	0	Apical	Epiderm	pavement	0.0	NA
6	7	NA	0	Basal	Epiderm	pavement	0.0	NA
6	7	NA	0	Apical	Epiderm	pavement	0.0	NA
6	6	NA	0	Apical	Epiderm	pavement	0.0	NA
6	6	NA	0	Basal	Intern	triangularPrism	0.0	NA
6	5	NA	0	Apical	Intern	triangularPrism	0.0	NA
6	6	NA	0	Apical	Intern	triangularPrism	0.0	NA
6	6	NA	0	Basal	Intern	pavement	0.0	NA
6	6	NA	0	Basal	Intern	triangularPrism	0.0	NA
6	6	NA	0	Apical	Epiderm	triangularPrism	0.0	NA
6		NA	0	basale	NA	NA	0.0
6		NA	0	basale	NA	NA	0.0
6	7	NA	0	Apical	Epiderm	pavement	0.0	NA
6	6	NA	0	Basal	Intern	pavement	0.0	NA
6	7	NA	0	Apical	Epiderm	pavement	0.0	NA
6	5	NA	0	Basal	Intern	triangularPrism	0.0	NA
6	7	NA	0	Basal	Epiderm	pavement	0.0	NA
6	6	NA	0	Basal	Intern	triangularPrism	0.0	NA
6	7	NA	0	Basal	Epiderm	pavement	0.0	NA
6	5	NA	0	Apical	Intern	triangularPrism	0.0	NA
6	6	NA	0	Apical	Intern	triangularPrism	0.0	NA
6	6	NA	0	Basal	Intern	triangularPrism	0.0	NA
6		NA	0	basale	NA	NA	0.0
6	6	NA	0	Basal	Epiderm	pavement	0.0	NA
6		NA	0	basale	NA	NA	0.0
6	7	NA	0	Apical	Epiderm	pavement	0.0	NA
6	7	NA	0	Basal	Epiderm	pavement	0.0	NA
6	6	NA	0	Apical	Intern	triangularPrism	0.0	NA
6	7	NA	0	Apical	Epiderm	pavement	0.0	NA
6		NA	0	basale	NA	NA	0.0
6		NA	0	basale	NA	NA	0.0
6	6	NA	0	Basal	Epiderm	pavement	0.0	NA
6	6	NA	0	Basal	Intern	pavement	0.0	NA
6	5	NA	0	Apical	Intern	triangularPrism	0.0	NA
6		NA	0	basale	NA	NA	0.0
6	6	NA	0	Apical	Epiderm	pavement	0.0	NA
6	7	NA	0	Basal	Epiderm	pavement	0.0	NA
6	7	NA	0	Apical	Epiderm	pavement	0.0	NA
6	6	NA	0	Apical	Epiderm	triangularPrism	0.0	NA
6	5	NA	0	Apical	Intern	triangularPrism	0.0	NA
6	5	NA	0	Basal	Intern	triangularPrism	0.0	NA
6	6	NA	0	Basal	Intern	pavement	0.0	NA
6	6	NA	0	Apical	Intern	triangularPrism	0.0	NA
6	6	NA	0	Basal	Intern	pavement	0.0	NA
6	6	NA	0	Basal	Epiderm	pavement	0.0	NA
6	6	NA	0	Apical	Epiderm	pavement	0.0	NA
6	6	NA	0	Basal	Intern	pavement	0.0	NA
6	5	NA	0	Apical	Intern	trianglePyramid	0.0	NA
6	6	NA	0	Apical	Epiderm	pavement	0.0	NA
6	6	NA	0	Apical	Epiderm	pavement	0.0	NA
6	6	NA	0	Basal	Epiderm	pavement	0.0	NA
6	6	NA	0	Basal	Epiderm	pavement	0.0	NA
6	6	NA	0	Basal	Epiderm	pavement	0.0	NA
6	6	NA	0	Apical	Epiderm	triangularPrism	0.0	NA
6	6	NA	0	Basal	Epiderm	pavement	0.0	NA
6	6	NA	0	Basal	Epiderm	pavement	0.0	NA
6	6	NA	0	Apical	Epiderm	pavement	0.0	NA
6	0	NA	0	Embryo	NA	troncatedSphere	NA	longitudinal
6	1	0.0519789254613	0		Epiderm	hemiTroncatedSphere	0.491741236485	longitudinal
6	1	1.07549102861	0		Epiderm	hemiTroncatedSphere	0.481206795274	longitudinal
6	2	0.524472229854	0		Epiderm	quarterOfTroncatedSphere	0.499660039585	transverse
6	2	0.260514749887	0		Epiderm	quarterOfTroncatedSphere	0.451784667818	transverse
6	2	0.141785125338	0		Epiderm	quarterOfTroncatedSphere	0.456949753207	transverse
6	2	0.20126430902	0		Epiderm	quarterOfTroncatedSphere	0.467762383548	transverse
6	3	0.170100587427	0	Basal	Epiderm	triangularPrism	0.409670934821	pericline
6	3	1.7023402011	0	Apical	Epiderm	eighthOfSphere	0.452350943324	pericline
6	3	0.84851071138	0	Apical	Epiderm	eighthOfSphere	0.367402463612	pericline
6	3	0.883303598917	0	Basal	Epiderm	triangularPrism	0.362980730716	pericline
6	3	2.03949748658	0	Apical	Epiderm	eighthOfSphere	0.426612023801	pericline
6	3	1.14140778192	0	Apical	Epiderm	eighthOfSphere	0.392066130495	pericline
6	3	0.927030589817	0	Basal	Epiderm	triangularPrism	0.3933871742	pericline
6	3	1.42056823755	0	Basal	Epiderm	triangularPrism	0.38033136672	pericline
6	4	2.10747875733	0	Basal	Intern	triangularPrism	0.410515793481	pericline
6	5	0.0817601366592	1	Basal	Intern	pavement	0.432952693336	transverse
6	5	0.176001225815	1	Basal	Intern	triangularPrism	0.47040538644	transverse
6	4	1.78423871211	0	Basal	Intern	triangularPrism	0.444914374502	pericline
6	5	0.400236023578	1	Basal	Intern	pavement	0.412406575481	transverse
6	5	0.0965118634992	1	Basal	Intern	triangularPrism	0.478624520991	transverse
6	4	1.06714507341	0	Basal	Intern	triangularPrism	0.46962067333	pericline
6	5	0.0578913090285	1	Basal	Intern	pavement	0.358406568238	transverse
6	5	0.844986802137	1	Basal	Intern	triangularPrism	0.457081356594	transverse
6	4	0.899415847421	0	Basal	Intern	triangularPrism	0.495955830879	pericline
6	5	0.284726260937	1	Basal	Intern	pavement	0.390322097842	transverse
6	5	0.677556976797	1	Basal	Intern	triangularPrism	0.479613211699	transverse
6	4	1.02805422185	0	Apical	Intern	trianglePyramid	0.458510895789	longitudinalRadial
6	5	1.09249008497	1	Apical	Intern	triangularPrism	0.303772446077	longitudinal
6	4	0.806924690355	0	Apical	Intern	trianglePyramid	0.430678964609	longitudinalPrismAtleft
6	5	0.262725233942	1	Apical	Intern	trianglePyramid	0.488465414982	longitudinalPrismAtRight
6	5	0.776450543616	1	Apical	Intern	triangularPrism	0.425640294303	longitudinal
6	4	0.252616428755	0	Apical	Intern	trianglePyramid	0.470041591052	longitudinalPrismAtRight
6	5	0.201832027351	1	Apical	Intern	trianglePyramid	0.479038293718	longitudinalPrismAtleft
6	5	0.625144108232	1	Apical	Intern	triangularPrism	0.431304458423	longitudinal
6	4	0.462444602993	0	Apical	Intern	trianglePyramid	0.474937067835	longitudinalRadial
6	5	0.264550773354	1	Apical	Intern	triangularPrism	0.472452557006	longitudinal
6	5	0.339263380104	1	Apical	Intern	triangularPrism	0.466718750244	longitudinal
6	4	0.542660615248	0	Basal	Epiderm	pavement	0.400815130645	transverse
6	4	0.262052698876	0	Basal	Epiderm	pavement	0.487995013026	transverse
6	5	0.282230710602	1	Basal	Epiderm	pavement	0.498614362676	longitudinal
6	5	0.239977758923	1	Basal	Epiderm	pavement	0.476339621895	longitudinal
6	5	0.782568368428	0	Basal	Epiderm	pavement	0.414137304753	longitudinal
6	6	0.230481735028	1	Basal	Epiderm	pavement	0.460649767197	transverse
6	5	0.300635443323	0	Basal	Epiderm	pavement	0.447291534247	longitudinal
6	6	0.120523890119	1	Basal	Epiderm	pavement	0.473775638962	transverse
6	4	0.0975064150409	0	Basal	Epiderm	pavement	0.490355112541	transverse
6	5	0.418354907443	1	Basal	Epiderm	pavement	0.467162624326	longitudinal
6	5	0.856501354127	1	Basal	Epiderm	pavement	0.425380160005	longitudinal
6	4	0.504018327479	0	Basal	Epiderm	pavement	0.458802809722	transverse
6	5	0.231708655814	1	Basal	Epiderm	pavement	0.498803769632	longitudinal
6	5	0.474236379176	0	Basal	Epiderm	pavement	0.461101128285	longitudinal
6	6	0.582433379441	1	Basal	Epiderm	pavement	0.43658088962	transverse
6	4	0.570429196298	0	Apical	Epiderm	triangularPrism	0.482756265716	longitudinalPaveAtRight
6	5	0.0476469794993	1	Apical	Epiderm	pavement	0.477203113098	longitudinal
6	5	0.386069273251	1	Apical	Epiderm	triangularPrism	0.49802027646	longitudinalPaveAtleft
6	4	0.350158300835	0	Apical	Epiderm	triangularPrism	0.457131015638	longitudinalPaveAtleft
6	5	0.263752401587	1	Apical	Epiderm	trianglePrism	0.482939446471	longitudinalPaveAtRight
6	5	0.974696974569	1	Apical	Epiderm	pavement	0.394814614611	longitudinal
6	4	0.257096001146	0	Apical	Epiderm	triangularPrism	0.48508226248	longitudinalPaveAtRight
6	5	0.255059655475	1	Apical	Epiderm	triangularPrism	0.419462122964	longitudinalPaveAtleft
6	5	0.773462570723	1	Apical	Epiderm	pavement	0.423299098435	longitudinal
6	4	0.131865688531	0	Apical	Epiderm	triangularPrism	0.494488290316	longitudinalPaveAtleft
6	5	0.236208209209	1	Apical	Epiderm	trianglePrism	0.458052653965	longitudinalPaveAtRight
6	5	0.79063703485	0	Apical	Epiderm	pavement	0.419879807139	longitudinal
6	6	0.164504293228	1	Apical	Epiderm	pavement	0.494958937112	transverse
6	6	0.63658427286	0	Basal	Epiderm	pavement	0.441273960535	NA
6	6	NA	0	Apical	Epiderm	triangularPrism	0.0	NA
6	6	NA	0	Basal	Epiderm	pavement	0.0	NA
6	6	NA	0	Apical	Epiderm	pavement	0.0	NA
6	7	NA	0	Basal	Epiderm	pavement	0.0	NA
6	6	NA	0	Basal	Epiderm	pavement	0.0	NA
6	6	NA	0	Basal	Epiderm	pavement	0.0	NA
6	7	NA	0	Apical	Epiderm	pavement	0.0	NA
6	6	NA	0	Apical	Intern	trianglePyramid	0.0	NA
6	6	NA	0	Basal	Epiderm	pavement	0.0	NA
6	6	NA	0	Basal	Intern	pavement	0.0	NA
6	6	NA	0	Apical	Intern	triangularPrism	0.0	NA
6	7	NA	0	Apical	Epiderm	pavement	0.0	NA
6	7	NA	0	Basal	Epiderm	pavement	0.0	NA
6	6	NA	0	Basal	Intern	triangularPrism	0.0	NA
6	6	NA	0	Basal	Intern	triangularPrism	0.0	NA
6	6	NA	0	Apical	Epiderm	pavement	0.0	NA
6	6	NA	0	Basal	Intern	pavement	0.0	NA
6	6	NA	0	Apical	Intern	triangularPrism	0.0	NA
6		NA	0	basale	NA	NA	0.0
6	6	NA	0	Basal	Intern	pavement	0.0	NA
6	6	NA	0	Apical	Intern	triangularPrism	0.0	NA
6	6	NA	0	Apical	Epiderm	pavement	0.0	NA
6	6	NA	0	Apical	Intern	trianglePyramid	0.0	NA
6	6	NA	0	Apical	Epiderm	triangularPrism	0.0	NA
6	6	NA	0	Apical	Intern	pavement	0.0	NA
6		NA	0	basale	NA	NA	0.0
6	7	NA	0	Basal	Epiderm	pavement	0.0	NA
6	6	NA	0	Apical	Epiderm	pavement	0.0	NA
6		NA	0	basale	NA	NA	0.0
6		NA	0	basale	NA	NA	0.0
6	6	NA	0	Apical	Intern	pavement	0.0	NA
6	6	NA	0	Basal	Intern	triangularPrism	0.0	NA
6	6	NA	0	Basal	Intern	triangularPrism	0.0	NA
6		NA	0	basale	NA	NA	0.0
6	6	NA	0	Basal	Epiderm	pavement	0.0	NA
6	6	NA	0	Basal	Epiderm	pavement	0.0	NA
6	6	NA	0	Apical	Intern	triangularPrism	0.0	NA
6	6	NA	0	Apical	Epiderm	pavement	0.0	NA
6	6	NA	0	Basal	Intern	pavement	0.0	NA
6	6	NA	0	Apical	Intern	pavement	0.0	NA
6		NA	0	basale	NA	NA	0.0
6	6	NA	0	Basal	Intern	pavement	0.0	NA
6	6	NA	0	Apical	Intern	triangularPrism	0.0	NA
6	6	NA	0	Basal	Intern	triangularPrism	0.0	NA
6	7	NA	0	Basal	Epiderm	pavement	0.0	NA
6	6	NA	0	Basal	Epiderm	pavement	0.0	NA
6	6	NA	0	Basal	Intern	triangularPrism	0.0	NA
6	5	NA	0	Apical	Intern	triangularPrism	0.0	NA
6	6	NA	0	Apical	Epiderm	pavement	0.0	NA
6	6	NA	0	Apical	Epiderm	pavement	0.0	NA
6	6	NA	0	Basal	Intern	pavement	0.0	NA
6	6	NA	0	Basal	Intern	triangularPrism	0.0	NA
6	6	NA	0	Basal	Intern	triangularPrism	0.0	NA
6	6	NA	0	Apical	Epiderm	triangularPrism	0.0	NA
6	6	NA	0	Basal	Intern	pavement	0.0	NA
6	6	NA	0	Apical	Intern	trianglePyramid	0.0	NA
6	6	NA	0	Apical	Intern	triangularPrism	0.0	NA
6	6	NA	0	Apical	Intern	triangularPrism	0.0	NA
6	6	NA	0	Apical	Epiderm	pavement	0.0	NA
6	6	NA	0	Basal	Intern	pavement	0.0	NA
6	7	NA	0	Basal	Epiderm	pavement	0.0	NA
6	6	NA	0	Apical	Epiderm	pavement	0.0	NA
6	6	NA	0	Basal	Epiderm	pavement	0.0	NA
6	6	NA	0	Basal	Epiderm	pavement	0.0	NA
6	6	NA	0	Apical	Intern	triangularPrism	0.0	NA
6	6	NA	0	Basal	Epiderm	pavement	0.0	NA
6	6	NA	0	Basal	Epiderm	pavement	0.0	NA
6	6	NA	0	Apical	Epiderm	pavement	0.0	NA
6	7	NA	0	Basal	Epiderm	pavement	0.0	NA
6	6	NA	0	Apical	Epiderm	triangularPrism	0.0	NA
6	6	NA	0	Basal	Epiderm	pavement	0.0	NA
6	6	NA	0	Apical	Epiderm	pavement	0.0	NA
7	0	NA	0	Embryo	NA	troncatedSphere	NA	longitudinal
7	1	2.07304787302	0		Epiderm	hemiTroncatedSphere	0.438981315382	longitudinal
7	1	1.13418179519	0		Epiderm	hemiTroncatedSphere	0.470822290066	longitudinal
7	2	0.69194282769	0		Epiderm	quarterOfTroncatedSphere	0.45105697673	transverse
7	3	1.60172684593	0	Basal	Epiderm	triangularPrism	0.362951639068	pericline
7	3	2.38347887406	0	Apical	Epiderm	eighthOfSphere	0.471369162459	pericline
7	2	1.73962930934	0		Epiderm	quarterOfTroncatedSphere	0.4530476399	transverse
7	3	3.197538216	0	Basal	Epiderm	triangularPrism	0.396693647848	pericline
7	3	3.46362464751	0	Apical	Epiderm	eighthOfSphere	0.441266821152	pericline
7	2	2.65404780944	0		Epiderm	quarterOfTroncatedSphere	0.41568613487	transverse
7	3	2.05118008212	0	Basal	Epiderm	triangularPrism	0.377788636626	pericline
7	3	3.00514656755	0	Apical	Epiderm	eighthOfSphere	0.454277400057	pericline
7	2	2.79407150346	0		Epiderm	quarterOfTroncatedSphere	0.445516830618	transverse
7	3	1.1422411364	0	Apical	Epiderm	eighthOfSphere	0.400343858869	pericline
7	3	1.81760942715	0	Basal	Epiderm	triangularPrism	0.399794589034	pericline
7	4	2.73835422412	0	Basal	Intern	triangularPrism	0.459816837054	pericline
7	5	0.609196060617	0	Basal	Intern	triangularPrism	0.351274936048	transverse
7	6	2.79497266921	0	Basal	Intern	triangularPrism	0.350683422015	pericline
7	7	0.602037467029	1	Basal	Intern	triangularPrism	0.43435830703	transverse
7	7	0.183720171489	1	Basal	Intern	pavement	0.468624605776	transverse
7	4	1.16007146744	0	Basal	Intern	triangularPrism	0.371464594971	pericline
7	5	0.192299513227	0	Basal	Intern	triangularPrism	0.297690841201	transverse
7	6	2.14362266468	1	Basal	Intern	triangularPrism	0.436374490075	pericline
7	4	0.473561304224	0	Basal	Intern	triangularPrism	0.423464190354	pericline
7	5	0.382019974652	0	Basal	Intern	triangularPrism	0.291221670623	transverse
7	6	3.23887828472	0	Basal	Intern	triangularPrism	0.315460257796	pericline
7	7	0.411049549944	1	Basal	Intern	pavement	0.401708287228	transverse
7	4	0.19492702459	0	Basal	Intern	triangularPrism	0.499381404662	pericline
7	5	0.647296992219	0	Basal	Intern	triangularPrism	0.320518533404	transverse
7	6	2.4508248061	0	Basal	Intern	triangularPrism	0.362849923276	pericline
7	7	0.563132267917	1	Basal	Intern	pavement	0.328929091973	transverse
7	6	0.272657074314	1	Basal	Intern	triangularPrism	0.494304672635	longitudinalPaveAtleft
7	6	0.362232494589	1	Basal	Intern	triangularPrism	0.465554411537	longitudinalPaveAtleft
7	6	0.065430135205	1	Basal	Intern	triangularPrism	0.473090035243	longitudinalPaveAtRight
7	6	0.271463654619	1	Basal	Intern	triangularPrism	0.485360367904	longitudinalPaveAtleft
7	5	0.42647032866	0	Basal	Intern	pavement	0.457077466833	transverse
7	6	0.280927966548	0	Basal	Intern	pavement	0.49914700479	longitudinal
7	7	0.360606741661	1	Basal	Intern	pavement	0.383457733244	longitudinal
7	7	0.391857760522	1	Basal	Intern	pavement	0.424593158563	longitudinalRadial
7	6	1.30981495864	0	Basal	Intern	pavement	0.324790206906	longitudinal
7	7	0.747798578033	1	Basal	Intern	pavement	0.348963698448	longitudinal
7	7	0.52765394351	1	Basal	Intern	pavement	0.422963377042	longitudinalRadial
7	5	1.69929675869	0	Basal	Intern	pavement	0.313467556695	transverse
7	6	1.10222779009	0	Basal	Intern	pavement	0.493786054674	longitudinal
7	7	0.243343697942	1	Basal	Intern	pavement	0.397478067463	longitudinal
7	7	0.963411961521	1	Basal	Intern	pavement	0.381711978371	longitudinalRadial
7	6	1.31389647014	0	Basal	Intern	pavement	0.309288324425	longitudinal
7	7	0.212859554556	1	Basal	Intern	pavement	0.406038144577	longitudinal
7	7	0.400246567896	0	Basal	Intern	pavement	0.446827022692	longitudinalRadial
7	8	1.73087678957	1	Basal	Intern	pavement	0.260528453495	transverse
7	5	0.178457668616	0	Basal	Intern	pavement	0.480358415503	transverse
7	6	0.773419228496	0	Basal	Intern	pavement	0.453463893108	longitudinal
7	7	0.496890770577	1	Basal	Intern	pavement	0.385894013058	longitudinal
7	7	1.07698447851	1	Basal	Intern	pavement	0.368918351768	longitudinalRadial
7	6	1.74878117259	0	Basal	Intern	pavement	0.312120861022	longitudinal
7	7	0.306735948863	1	Basal	Intern	pavement	0.40184498508	longitudinal
7	7	0.313013138017	0	Basal	Intern	pavement	0.433555207701	longitudinalRadial
7	8	1.52027686889	1	Basal	Intern	pavement	0.287415575808	oblique
7	5	0.607678284754	0	Basal	Intern	pavement	0.417106634875	transverse
7	6	1.22357488171	0	Basal	Intern	pavement	0.461596298343	longitudinal
7	7	0.723548184417	1	Basal	Intern	pavement	0.459117580177	longitudinal
7	7	0.092107019211	1	Basal	Intern	pavement	0.447890311239	longitudinalRadial
7	6	1.33979167345	0	Basal	Intern	pavement	0.301146121569	longitudinal
7	7	0.288956308589	1	Basal	Intern	pavement	0.448976012472	longitudinal
7	7	0.19961433785	1	Basal	Intern	pavement	0.425680023486	longitudinalRadial
7	4	2.06237349076	0	Apical	Intern	trianglePyramid	0.285845582023	longitudinalPrismAtleft
7	5	0.638464658326	0	Apical	Intern	trianglePyramid	0.486092188581	longitudinalPrismAtRight
7	6	1.10553714062	0	Apical	Intern	triangularPrism	0.412038743643	longitudinal
7	7	0.919769985835	1	Apical	Intern	triangularPrism	0.347222090196	longitudinal
7	6	0.560606700626	0	Apical	Intern	trianglePyramid	0.490523732691	longitudinalRadial
7	7	1.32402357525	1	Apical	Intern	triangularPrism	0.288713924	longitudinal
7	5	0.996450067585	0	Apical	Intern	triangularPrism	0.391473075133	longitudinal
7	6	2.71309902441	0	Apical	Intern	triangularPrism	0.320525203096	longitudinal
7	7	0.28821391048	1	Apical	Intern	triangularPrism	0.466659609642	transverse
7	7	1.54877621802	1	Apical	Intern	triangularPrism	0.359673903185	transverse
7	6	0.0789730263578	0	Apical	Intern	pavement	0.463591595738	longitudinal
7	7	0.73165566319	1	Apical	Intern	pavement	0.374509278446	transverse
7	4	0.374305748213	0	Apical	Intern	trianglePyramid	0.41126224408	longitudinalPrismAtRight
7	5	0.095256403855	0	Apical	Intern	triangularPrism	0.472080547201	longitudinal
7	6	2.41637921836	0	Apical	Intern	pavement	0.318758624593	longitudinal
7	7	0.541252054109	1	Apical	Intern	pavement	0.402308827884	transverse
7	5	0.958852790004	0	Apical	Intern	trianglePyramid	0.375168886608	longitudinalPrismAtleft
7	6	1.34517894699	1	Apical	Intern	triangularPrism	0.38917992849	longitudinal
7	6	0.714900784217	0	Apical	Intern	trianglePyramid	0.466320528003	longitudinalRadial
7	7	1.67709519552	1	Apical	Intern	triangularPrism	0.229031121901	longitudinal
7	6	1.08787948401	0	Apical	Intern	triangularPrism	0.258819273895	longitudinal
7	7	0.303442017904	1	Apical	Intern	triangularPrism	0.483602343736	longitudinal
7	4	0.0760195676446	0	Apical	Intern	trianglePyramid	0.487703032265	longitudinalPrismAtRight
7	5	1.04355014554	0	Apical	Intern	triangularPrism	0.445958784625	longitudinal
7	6	2.16249557871	1	Apical	Intern	pavement	0.362810738607	transverse
7	5	0.843420736531	0	Apical	Intern	trianglePyramid	0.398089649948	longitudinalPrismAtleft
7	6	0.981086950757	1	Apical	Intern	triangularPrism	0.467167453894	longitudinal
7	6	0.96193466879	0	Apical	Intern	trianglePyramid	0.401957537351	longitudinalPrismAtRight
7	7	0.492775724711	1	Apical	Intern	triangularPrism	0.37365340765	pericline
7	6	0.483907054275	1	Apical	Intern	triangularPrism	0.361217429628	longitudinal
7	4	0.409547321469	0	Apical	Intern	trianglePyramid	0.400520363539	longitudinalPrismAtRight
7	5	0.105058817926	0	Apical	Intern	triangularPrism	0.486125660799	longitudinal
7	6	2.92022195552	1	Apical	Intern	pavement	0.343028190925	longitudinal
7	6	0.851841072791	1	Apical	Intern	triangularPrism	0.383408637209	longitudinal
7	5	0.848916476515	0	Apical	Intern	trianglePyramid	0.407386509897	longitudinalPrismAtleft
7	6	1.5852541364	1	Apical	Intern	triangularPrism	0.382249175019	longitudinal
7	6	0.400157842547	1	Apical	Intern	trianglePyramid	0.46031813922	pericline
7	4	2.72736595611	0	Basal	Epiderm	pavement	0.164419793818	transverse
7	5	0.705685053788	0	Basal	Epiderm	pavement	0.489269575435	longitudinal
7	6	0.925629516148	0	Basal	Epiderm	pavement	0.490010267422	transverse
7	7	0.655612525073	1	Basal	Epiderm	pavement	0.412016539874	longitudinal
7	7	0.221547450581	1	Basal	Epiderm	pavement	0.491231614014	longitudinal
7	6	0.73792326463	0	Basal	Epiderm	pavement	0.401165767194	transverse
7	7	0.601653415756	1	Basal	Epiderm	pavement	0.466685538002	longitudinal
7	7	0.363177420163	1	Basal	Epiderm	pavement	0.490397886288	longitudinal
7	5	0.381701261575	0	Basal	Epiderm	pavement	0.457478371599	longitudinal
7	6	0.186728014003	0	Basal	Epiderm	pavement	0.475614840199	transverse
7	7	0.236581192648	1	Basal	Epiderm	pavement	0.482688868174	longitudinal
7	7	0.322332761872	1	Basal	Epiderm	pavement	0.466570013365	longitudinal
7	6	0.460448130664	0	Basal	Epiderm	pavement	0.439867509828	transverse
7	7	0.0338196014159	1	Basal	Epiderm	pavement	0.466937257462	longitudinal
7	7	0.509583768836	1	Basal	Epiderm	pavement	0.470500988124	longitudinal
7	4	0.549442447302	0	Basal	Epiderm	pavement	0.449818261205	transverse
7	5	1.84260063503	0	Basal	Epiderm	pavement	0.443116595003	longitudinal
7	6	0.184398823743	0	Basal	Epiderm	pavement	0.490627817168	transverse
7	7	0.0902519002374	1	Basal	Epiderm	pavement	0.497002010767	longitudinal
7	7	0.133029726379	1	Basal	Epiderm	pavement	0.426634590486	longitudinal
7	6	0.56700229853	0	Basal	Epiderm	pavement	0.497489621355	transverse
7	7	0.217102064734	1	Basal	Epiderm	pavement	0.499504163705	longitudinal
7	7	0.283431693313	1	Basal	Epiderm	pavement	0.486475752648	longitudinal
7	5	0.194643670393	0	Basal	Epiderm	pavement	0.479917000412	longitudinal
7	6	0.329621961664	0	Basal	Epiderm	pavement	0.476335272665	transverse
7	7	0.398317931329	1	Basal	Epiderm	pavement	0.477851238823	longitudinal
7	7	0.343222487135	1	Basal	Epiderm	pavement	0.471495655479	longitudinal
7	6	0.0788506328361	0	Basal	Epiderm	pavement	0.438273632432	transverse
7	7	0.421904186354	0	Basal	Epiderm	pavement	0.492461836175	longitudinal
7	8	0.309678752822	1	Basal	Epiderm	pavement	0.451417251004	transverse
7	8	0.466290285423	1	Basal	Epiderm	pavement	0.465863390377	transverse
7	7	0.674920538791	0	Basal	Epiderm	pavement	0.465846855445	longitudinal
7	8	0.722434096803	1	Basal	Epiderm	pavement	0.449265114435	transverse
7	4	0.187113197296	0	Basal	Epiderm	pavement	0.477466871603	transverse
7	5	0.83174567669	0	Basal	Epiderm	pavement	0.473929845267	longitudinal
7	6	1.050753559	0	Basal	Epiderm	pavement	0.429137618455	longitudinal
7	7	0.335036652431	1	Basal	Epiderm	pavement	0.432094978342	transverse
7	7	0.104225005682	1	Basal	Epiderm	pavement	0.486580906703	transverse
7	6	0.26695575824	0	Basal	Epiderm	pavement	0.497543673786	transverse
7	7	0.390037545731	1	Basal	Epiderm	pavement	0.477255295229	longitudinal
7	7	0.349786747447	1	Basal	Epiderm	pavement	0.468954835925	longitudinal
7	5	0.37429396998	0	Basal	Epiderm	pavement	0.481945631064	longitudinal
7	6	1.64308955071	0	Basal	Epiderm	pavement	0.409435982989	transverse
7	7	0.0708121124697	1	Basal	Epiderm	pavement	0.49453589471	longitudinal
7	7	0.809537176604	1	Basal	Epiderm	pavement	0.417656978984	longitudinal
7	6	0.522452120029	0	Basal	Epiderm	pavement	0.408871391392	transverse
7	7	0.459512877377	1	Basal	Epiderm	pavement	0.453627722223	longitudinal
7	7	0.994069996796	1	Basal	Epiderm	pavement	0.428811608452	longitudinal
7	4	0.508889027116	0	Basal	Epiderm	pavement	0.45321053191	transverse
7	5	1.47963098702	0	Basal	Epiderm	pavement	0.482621616622	longitudinal
7	6	0.927431623966	0	Basal	Epiderm	pavement	0.49741492966	longitudinal
7	7	0.259584655628	1	Basal	Epiderm	pavement	0.45098797124	transverse
7	7	0.219260017545	1	Basal	Epiderm	pavement	0.493501459902	transverse
7	6	0.59615056268	0	Basal	Epiderm	pavement	0.483178486294	transverse
7	7	0.1824512386	1	Basal	Epiderm	pavement	0.484608419677	longitudinal
7	7	0.208843742122	1	Basal	Epiderm	pavement	0.496825248543	longitudinal
7	5	0.567457696163	0	Basal	Epiderm	pavement	0.456187339161	longitudinal
7	6	1.11296672602	0	Basal	Epiderm	pavement	0.428624414243	transverse
7	7	0.219275553207	1	Basal	Epiderm	pavement	0.463152925499	longitudinal
7	6	0.532760829049	0	Basal	Epiderm	pavement	0.419568378725	transverse
7	7	0.222438805513	1	Basal	Epiderm	pavement	0.472207748614	longitudinal
7	7	0.238462150418	1	Basal	Epiderm	pavement	0.482175666139	longitudinal
7	4	0.934172024075	0	Apical	Epiderm	triangularPrism	0.439355191555	longitudinalPaveAtleft
7	5	0.269643073875	0	Apical	Epiderm	pavement	0.451915928158	longitudinal
7	6	0.167567007494	0	Apical	Epiderm	pavement	0.474466442843	longitudinal
7	7	0.069217365955	1	Apical	Epiderm	pavement	0.450489002466	transverse
7	7	0.267930149331	1	Apical	Epiderm	pavement	0.462564614738	transverse
7	6	0.397523593474	0	Apical	Epiderm	pavement	0.478073057694	transverse
7	7	0.309198206988	1	Apical	Epiderm	pavement	0.419559201353	longitudinal
7	7	0.229965917873	1	Apical	Epiderm	pavement	0.49628217497	longitudinal
7	5	0.234857347678	0	Apical	Epiderm	trianglePrism	0.498305803382	longitudinalPaveAtRight
7	6	1.15076826872	1	Apical	Epiderm	triangularPrism	0.359770498739	longitudinalPaveAtleft
7	6	0.285045418003	0	Apical	Epiderm	pavement	0.461436647369	longitudinal
7	7	0.399249391581	1	Apical	Epiderm	pavement	0.461479103602	transverse
7	7	0.289063437459	1	Apical	Epiderm	pavement	0.48421411635	transverse
7	4	0.412683892643	0	Apical	Epiderm	triangularPrism	0.466042001967	longitudinalPaveAtRight
7	5	1.07006256398	0	Apical	Epiderm	pavement	0.489770336656	longitudinal
7	6	0.531052436534	0	Apical	Epiderm	pavement	0.492786285808	transverse
7	7	1.0638252514	1	Apical	Epiderm	pavement	0.372552006451	longitudinal
7	7	0.0720086398767	1	Apical	Epiderm	pavement	0.479180335519	longitudinal
7	6	0.305813924395	0	Apical	Epiderm	pavement	0.435909377452	longitudinal
7	7	0.0426651676473	1	Apical	Epiderm	pavement	0.497074203243	transverse
7	7	0.815358625803	1	Apical	Epiderm	pavement	0.41932310313	transverse
7	5	0.0992627604201	0	Apical	Epiderm	triangularPrism	0.471033162487	longitudinalPaveAtleft
7	6	0.257908781733	0	Apical	Epiderm	triangularPrism	0.45200200925	transverse
7	7	0.342623987435	1	Apical	Epiderm	triangularPrism	0.423756297853	longitudinalPaveAtleft
7	7	1.34138349891	1	Apical	Epiderm	pavement	0.305706327011	transverse
7	6	0.358530934353	0	Apical	Epiderm	pavement	0.439417976533	longitudinal
7	7	0.545876220328	1	Apical	Epiderm	pavement	0.453206210117	transverse
7	7	0.118230721886	1	Apical	Epiderm	pavement	0.474328197264	transverse
7	4	0.108864021699	0	Apical	Epiderm	triangularPrism	0.474370169658	longitudinalPaveAtleft
7	5	0.382701054644	0	Apical	Epiderm	pavement	0.4850320146	longitudinal
7	6	0.0724142758168	0	Apical	Epiderm	pavement	0.450657244988	transverse
7	7	0.793416676493	1	Apical	Epiderm	pavement	0.416069094653	longitudinal
7	7	0.187762741164	0	Apical	Epiderm	pavement	0.484581133243	longitudinal
7	8	0.5028853696	1	Apical	Epiderm	pavement	0.466908714134	longitudinal
7	8	0.0636443512944	1	Apical	Epiderm	pavement	0.41567881349	transverse
7	6	0.185165972785	0	Apical	Epiderm	pavement	0.466021480572	transverse
7	7	0.562072964387	1	Apical	Epiderm	pavement	0.425264332065	longitudinal
7	7	0.306722941431	0	Apical	Epiderm	pavement	0.464471462147	longitudinal
7	8	0.392046997604	1	Apical	Epiderm	pavement	0.441435922934	transverse
7	5	0.0993983057971	0	Apical	Epiderm	trianglePrism	0.470377128616	longitudinalPaveAtRight
7	6	0.751144535373	0	Apical	Epiderm	triangularPrism	0.393072477036	transverse
7	7	0.61455754026	1	Apical	Epiderm	pavement	0.427852326653	transverse
7	7	0.319119139109	1	Apical	Epiderm	triangularPrism	0.497149246861	longitudinalPaveAtleft
7	6	1.22490224514	0	Apical	Epiderm	pavement	0.284540118796	longitudinal
7	7	0.118367540764	1	Apical	Epiderm	pavement	0.484086788675	transverse
7	7	0.136659211449	1	Apical	Epiderm	pavement	0.495975988128	transverse
7	4	0.749048379232	0	Apical	Epiderm	triangularPrism	0.429977330437	longitudinalPaveAtRight
7	5	1.02436571883	0	Apical	Epiderm	pavement	0.440610465148	longitudinal
7	6	0.210287353986	0	Apical	Epiderm	pavement	0.472358128999	transverse
7	7	1.77705136996	1	Apical	Epiderm	pavement	0.369717944197	longitudinal
7	7	0.109790421579	1	Apical	Epiderm	pavement	0.491464414897	longitudinal
7	6	0.727940490358	0	Apical	Epiderm	pavement	0.461506231469	oblique
7	7	0.369384088548	1	Apical	Epiderm	heptagon	0.360147224777	oblique
7	7	1.0539755813	1	Apical	Epiderm	triangularPrism	0.434263528241	longitudinalPaveAtleft
7	5	0.571803811306	0	Apical	Epiderm	triangularPrism	0.432312044313	longitudinalPaveAtleft
7	6	0.921960364738	0	Apical	Epiderm	triangularPrism	0.372537695453	transverse
7	7	0.207572185579	1	Apical	Epiderm	pavement	0.465814536872	transverse
7	6	0.110645684503	0	Apical	Epiderm	pavement	0.481518810212	longitudinal
7	7	1.20767905285	1	Apical	Epiderm	pavement	0.469528943324	transverse
7	7	0.100098752787	1	Apical	Epiderm	pavement	0.493154145405	longitudinal
7	9	0.0686309505069	0	Basal	Epiderm	pavement	0.494069668194	NA
7	9	NA	0	Basal	Epiderm	pavement	0.0	NA
7	9	NA	0	Basal	Epiderm	pavement	0.0	NA
7	8	NA	0	Basal	Epiderm	pavement	0.0	NA
7	8	NA	0	Apical	Epiderm	pavement	0.0	NA
7	9	NA	0	Basal	Epiderm	pavement	0.0	NA
7	8	NA	0	Apical	Epiderm	pavement	0.0	NA
7	9	NA	0	Basal	Epiderm	pavement	0.0	NA
7	8	NA	0	Apical	Epiderm	pavement	0.0	NA
7	8	NA	0	Apical	Epiderm	triangularPrism	0.0	NA
7	9	NA	0	Basal	Epiderm	pavement	0.0	NA
7	8	NA	0	Apical	Epiderm	pavement	0.0	NA
7	8	NA	0	Basal	Epiderm	pavement	0.0	NA
7	8	NA	0	Apical	Epiderm	pavement	0.0	NA
7	8	NA	0	Basal	Epiderm	pavement	0.0	NA
7	8	NA	0	Basal	Epiderm	pavement	0.0	NA
7	8	NA	0	Basal	Epiderm	pavement	0.0	NA
7	9	NA	0	Basal	Intern	pavement	0.0	NA
7	9	NA	0	Basal	Intern	pavement	0.0	NA
7	9	NA	0	Apical	Epiderm	pavement	0.0	NA
7	8	NA	0	Basal	Epiderm	pavement	0.0	NA
7	8	NA	0	Basal	Epiderm	pavement	0.0	NA
7	8	NA	0	Basal	Epiderm	pavement	0.0	NA
7	8	NA	0	Basal	Epiderm	pavement	0.0	NA
7	8	NA	0	Apical	Epiderm	pavement	0.0	NA
7	8	NA	0	Apical	Intern	triangularPrism	0.0	NA
7	8	NA	0	Apical	Epiderm	pavement	0.0	NA
7	8	NA	0	Basal	Epiderm	pavement	0.0	NA
7	8	NA	0	Basal	Epiderm	pavement	0.0	NA
7	8	NA	0	Basal	Intern	pavement	0.0	NA
7	8	NA	0	Apical	Intern	triangularPrism	0.0	NA
7	8	NA	0	Apical	Intern	triangularPrism	0.0	NA
7	8	NA	0	Apical	Intern	triangularPrism	0.0	NA
7	8	NA	0	Apical	Epiderm	pavement	0.0	NA
7	9	NA	0	Apical	Epiderm	pavement	0.0	NA
7	8	NA	0	Basal	Intern	pavement	0.0	NA
7	8	NA	0	Apical	Epiderm	pavement	0.0	NA
7	8	NA	0	Basal	Intern	pavement	0.0	NA
7	8	NA	0	Apical	Intern	triangularPrism	0.0	NA
7	8	NA	0	Basal	Epiderm	pavement	0.0	NA
7	8	NA	0	Basal	Epiderm	pavement	0.0	NA
7	8	NA	0	Basal	Intern	pavement	0.0	NA
7	8	NA	0	Apical	Epiderm	pavement	0.0	NA
7	8	NA	0	Basal	Epiderm	pavement	0.0	NA
7	8	NA	0	Apical	Epiderm	pavement	0.0	NA
7	7	NA	0	Apical	Intern	triangularPrism	0.0	NA
7	8	NA	0	Basal	Intern	pavement	0.0	NA
7	8	NA	0	Basal	Epiderm	pavement	0.0	NA
7	9	NA	0	Apical	Epiderm	pavement	0.0	NA
7	9	NA	0	Basal	Intern	triangularPrism	0.0	NA
7	8	NA	0	Basal	Epiderm	pavement	0.0	NA
7	8	NA	0	Apical	Intern	triangularPrism	0.0	NA
7	8	NA	0	Apical	Intern	triangularPrism	0.0	NA
7	7	NA	0	Apical	Intern	triangularPrism	0.0	NA
7	8	NA	0	Apical	Intern	pavement	0.0	NA
7	8	NA	0	Basal	Epiderm	pavement	0.0	NA
7	8	NA	0	Basal	Epiderm	pavement	0.0	NA
7	8	NA	0	Basal	Intern	pavement	0.0	NA
7	8	NA	0	Basal	Intern	pavement	0.0	NA
7	8	NA	0	Apical	Epiderm	pavement	0.0	NA
7	8	NA	0	Basal	Intern	pavement	0.0	NA
7	7	NA	0	Apical	Intern	triangularPrism	0.0	NA
7	9	NA	0	Apical	Epiderm	pavement	0.0	NA
7	8	NA	0	Basal	Epiderm	pavement	0.0	NA
7	8	NA	0	Apical	Epiderm	pavement	0.0	NA
7	8	NA	0	Basal	Epiderm	pavement	0.0	NA
7	8	NA	0	Apical	Intern	triangularPrism	0.0	NA
7	8	NA	0	Basal	Intern	pavement	0.0	NA
7	8	NA	0	Apical	Epiderm	pavement	0.0	NA
7	7	NA	0	Basal	Intern	triangularPrism	0.0	NA
7	8	NA	0	Apical	Epiderm	pavement	0.0	NA
7	8	NA	0	Basal	Intern	pavement	0.0	NA
7	8	NA	0	Basal	Epiderm	pavement	0.0	NA
7	9	NA	0	Basal	Intern	heptagon	0.0	NA
7	8	NA	0	Basal	Intern	triangularPrism	0.0	NA
7	8	NA	0	Basal	Intern	pavement	0.0	NA
7	8	NA	0	Basal	Intern	pavement	0.0	NA
7	9	NA	0	Apical	Epiderm	pavement	0.0	NA
7	8	NA	0	Basal	Epiderm	pavement	0.0	NA
7	8	NA	0	Basal	Intern	pavement	0.0	NA
7	7	NA	0	Apical	Epiderm	triangularPrism	0.0	NA
7	8	NA	0	Apical	Intern	pavement	0.0	NA
7	9	NA	0	Apical	Epiderm	pavement	0.0	NA
7	7	NA	0	Apical	Intern	triangularPrism	0.0	NA
7	8	NA	0	Apical	Epiderm	pavement	0.0	NA
7		NA	0	basale	NA	NA	0.0
7	8	NA	0	Apical	Intern	triangularPrism	0.0	NA
7	8	NA	0	Apical	Intern	pavement	0.0	NA
7	7	NA	0	Basal	Intern	pavement	0.0	NA
7	7	NA	0	Basal	Intern	trianglePyramid	0.0	NA
7	8	NA	0	Basal	Intern	triangularPrism	0.0	NA
7	8	NA	0	Apical	Intern	pavement	0.0	NA
7	8	NA	0	Basal	Epiderm	pavement	0.0	NA
7	7	NA	0	Apical	Intern	pavement	0.0	NA
7	8	NA	0	Apical	Epiderm	pavement	0.0	NA
7	8	NA	0	Basal	Epiderm	pavement	0.0	NA
7	8	NA	0	Basal	Epiderm	pavement	0.0	NA
7	8	NA	0	Basal	Epiderm	pavement	0.0	NA
7	8	NA	0	Apical	Epiderm	pavement	0.0	NA
7	8	NA	0	Basal	Epiderm	pavement	0.0	NA
7	8	NA	0	Apical	Epiderm	pavement	0.0	NA
7	8	NA	0	Apical	Intern	pavement	0.0	NA
7	8	NA	0	Apical	Epiderm	pavement	0.0	NA
7	7	NA	0	Apical	Intern	pavement	0.0	NA
7	8	NA	0	Basal	Epiderm	pavement	0.0	NA
7	8	NA	0	Apical	Epiderm	pavement	0.0	NA
7	8	NA	0	Basal	Intern	pavement	0.0	NA
7	8	NA	0	Apical	Epiderm	pavement	0.0	NA
7	7	NA	0	Basal	Intern	triangularPrism	0.0	NA
7	7	NA	0	Basal	Intern	triangularPrism	0.0	NA
7	8	NA	0	Basal	Intern	pavement	0.0	NA
7	8	NA	0	Basal	Intern	pavement	0.0	NA
7	8	NA	0	Basal	Epiderm	pavement	0.0	NA
7	7	NA	0	Basal	Intern	triangularPrism	0.0	NA
7	8	NA	0	Apical	Epiderm	pavement	0.0	NA
7		NA	0	basale	NA	NA	0.0
7		NA	0	basale	NA	NA	0.0
7	8	NA	0	Basal	Intern	pavement	0.0	NA
7	7	NA	0	Apical	Intern	pavement	0.0	NA
7	8	NA	0	Apical	Epiderm	pavement	0.0	NA
7	7	NA	0	Basal	Intern	pavement	0.0	NA
7		NA	0	basale	NA	NA	0.0
7	7	NA	0	Apical	Intern	triangularPrism	0.0	NA
7	8	NA	0	Basal	Intern	pavement	0.0	NA
7	8	NA	0	Basal	Intern	pavement	0.0	NA
7	7	NA	0	Apical	Intern	pavement	0.0	NA
7	8	NA	0	Apical	Epiderm	triangularPrism	0.0	NA
7	8	NA	0	Basal	Epiderm	pavement	0.0	NA
7	7	NA	0	Basal	Intern	triangularPrism	0.0	NA
7	7	NA	0	Basal	Intern	triangularPrism	0.0	NA
7	8	NA	0	Basal	Epiderm	pavement	0.0	NA
7	7	NA	0	Basal	Intern	pavement	0.0	NA
7	7	NA	0	Apical	Intern	pavement	0.0	NA
7	8	NA	0	Basal	Intern	pavement	0.0	NA
7	8	NA	0	Apical	Intern	triangularPrism	0.0	NA
7		NA	0	basale	NA	NA	0.0
7	8	NA	0	Apical	Epiderm	pavement	0.0	NA
7		NA	0	basale	NA	NA	0.0
7		NA	0	basale	NA	NA	0.0
7	8	NA	0	Basal	Epiderm	pavement	0.0	NA
7	8	NA	0	Basal	Intern	pavement	0.0	NA
7	8	NA	0	Basal	Intern	pavement	0.0	NA
7	8	NA	0	Apical	Epiderm	pavement	0.0	NA
7	8	NA	0	Basal	Intern	pavement	0.0	NA
7	8	NA	0	Basal	Intern	pavement	0.0	NA
7	7	NA	0	Basal	Intern	pavement	0.0	NA
7	7	NA	0	Apical	Intern	pavement	0.0	NA
7	8	NA	0	Apical	Epiderm	pavement	0.0	NA
7	8	NA	0	Basal	Epiderm	pavement	0.0	NA
7	8	NA	0	Basal	Epiderm	pavement	0.0	NA
7	8	NA	0	Basal	Epiderm	pavement	0.0	NA
7	8	NA	0	Basal	Epiderm	pavement	0.0	NA
7	8	NA	0	Apical	Intern	triangularPrism	0.0	NA
7	8	NA	0	Basal	Epiderm	pavement	0.0	NA
7	8	NA	0	Apical	Epiderm	pavement	0.0	NA
7	7	NA	0	Apical	Intern	pavement	0.0	NA
7	8	NA	0	Apical	Intern	triangularPrism	0.0	NA
7	8	NA	0	Apical	Epiderm	pavement	0.0	NA
7	8	NA	0	Basal	Epiderm	pavement	0.0	NA
7	7	NA	0	Apical	Intern	pavement	0.0	NA
7	8	NA	0	Apical	Epiderm	pavement	0.0	NA
7		NA	0	basale	NA	NA	0.0
7	8	NA	0	Basal	Intern	pavement	0.0	NA
7	8	NA	0	Apical	Epiderm	pavement	0.0	NA
7	8	NA	0	Basal	Intern	pavement	0.0	NA
7	8	NA	0	Basal	Intern	pavement	0.0	NA
7	7	NA	0	Basal	Intern	triangularPrism	0.0	NA
7	8	NA	0	Apical	Epiderm	pavement	0.0	NA
7	8	NA	0	Basal	Epiderm	pavement	0.0	NA
7	8	NA	0	Apical	Epiderm	heptagon	0.0	NA
7	8	NA	0	Apical	Intern	pavement	0.0	NA
7	7	NA	0	Apical	Intern	pavement	0.0	NA
7	7	NA	0	Apical	Intern	pavement	0.0	NA
7	8	NA	0	Apical	Epiderm	pavement	0.0	NA
7	8	NA	0	Basal	Intern	pavement	0.0	NA
7	8	NA	0	Basal	Intern	pavement	0.0	NA
7	8	NA	0	Basal	Intern	pavement	0.0	NA
7	8	NA	0	Basal	Epiderm	pavement	0.0	NA
7	8	NA	0	Basal	Intern	pavement	0.0	NA
7	8	NA	0	Basal	Epiderm	pavement	0.0	NA
7	8	NA	0	Basal	Intern	pavement	0.0	NA
7	8	NA	0	Basal	Intern	pavement	0.0	NA
7	8	NA	0	Basal	Epiderm	pavement	0.0	NA
7	8	NA	0	Apical	Epiderm	pavement	0.0	NA
7	7	NA	0	Apical	Intern	triangularPrism	0.0	NA
7	8	NA	0	Basal	Epiderm	pavement	0.0	NA
7	7	NA	0	Apical	Intern	pavement	0.0	NA
7	8	NA	0	Basal	Epiderm	pavement	0.0	NA
7	8	NA	0	Apical	Epiderm	triangularPrism	0.0	NA
7	8	NA	0	Apical	Epiderm	pavement	0.0	NA
7	7	NA	0	Apical	Intern	trianglePyramid	0.0	NA
7	8	NA	0	Basal	Intern	pavement	0.0	NA
7	7	NA	0	Apical	Intern	pavement	0.0	NA
7	7	NA	0	Apical	Intern	trianglePyramid	0.0	NA
7	8	NA	0	Basal	Epiderm	pavement	0.0	NA
7	8	NA	0	Basal	Epiderm	pavement	0.0	NA
7	8	NA	0	Apical	Epiderm	pavement	0.0	NA
7	8	NA	0	Basal	Intern	pavement	0.0	NA
7	8	NA	0	Apical	Epiderm	pavement	0.0	NA
7	8	NA	0	Apical	Epiderm	pavement	0.0	NA
7	8	NA	0	Basal	Epiderm	pavement	0.0	NA
7	8	NA	0	Basal	Epiderm	pavement	0.0	NA
7	8	NA	0	Apical	Epiderm	pavement	0.0	NA
7	8	NA	0	Basal	Epiderm	pavement	0.0	NA
7	7	NA	0	Apical	Intern	triangularPrism	0.0	NA
7	8	NA	0	Apical	Epiderm	pavement	0.0	NA
7	8	NA	0	Basal	Epiderm	pavement	0.0	NA
7	8	NA	0	Apical	Epiderm	pavement	0.0	NA
7	8	NA	0	Apical	Epiderm	pavement	0.0	NA
7	8	NA	0	Apical	Epiderm	pavement	0.0	NA
7	7	NA	0	Apical	Intern	triangularPrism	0.0	NA
7	7	NA	0	Basal	Epiderm	pavement	0.0	NA
7	8	NA	0	Basal	Epiderm	pavement	0.0	NA
7	7	NA	0	Apical	Intern	triangularPrism	0.0	NA
7	8	NA	0	Basal	Intern	pavement	0.0	NA
7	8	NA	0	Apical	Epiderm	pavement	0.0	NA
7	8	NA	0	Basal	Epiderm	pavement	0.0	NA
7	8	NA	0	Basal	Epiderm	pavement	0.0	NA
7	8	NA	0	Apical	Epiderm	pavement	0.0	NA
7	8	NA	0	Basal	Epiderm	pavement	0.0	NA
7	8	NA	0	Apical	Epiderm	pavement	0.0	NA
7	8	NA	0	Basal	Epiderm	pavement	0.0	NA
7	7	NA	0	Apical	Epiderm	pavement	0.0	NA
7	8	NA	0	Basal	Epiderm	pavement	0.0	NA
7	8	NA	0	Apical	Epiderm	pavement	0.0	NA
7	8	NA	0	Apical	Epiderm	pavement	0.0	NA
7	8	NA	0	Apical	Epiderm	pavement	0.0	NA
7	8	NA	0	Basal	Epiderm	pavement	0.0	NA
7	8	NA	0	Basal	Epiderm	pavement	0.0	NA
7	8	NA	0	Apical	Epiderm	pavement	0.0	NA
7	8	NA	0	Basal	Epiderm	pavement	0.0	NA
7	8	NA	0	Apical	Epiderm	pavement	0.0	NA
7	7	NA	0	Apical	Epiderm	triangularPrism	0.0	NA
5	0	NA	0	Embryo	NA	troncatedSphere	NA	longitudinal
5	1	0.511633830708	0		Epiderm	hemiTroncatedSphere	0.497889850063	longitudinal
5	1	1.00974468972	0		Epiderm	hemiTroncatedSphere	0.492418258547	longitudinal
5	2	0.974510777111	0		Epiderm	quarterOfTroncatedSphere	0.486065765385	transverse
5	2	0.100062272845	0		Epiderm	quarterOfTroncatedSphere	0.435300262415	transverse
5	2	0.287859228034	0		Epiderm	quarterOfTroncatedSphere	0.432364765035	transverse
5	2	0.0868640453121	0		Epiderm	quarterOfTroncatedSphere	0.428463803773	transverse
5	3	0.137145487353	0	Basal	Epiderm	triangularPrism	0.442288349211	pericline
5	3	1.63270042104	0	Apical	Epiderm	eighthOfSphere	0.395930034262	pericline
5	3	0.579467075172	0	Apical	Epiderm	eighthOfSphere	0.348390159941	pericline
5	3	0.950117686522	0	Basal	Epiderm	triangularPrism	0.361068059069	pericline
5	3	1.84150176206	0	Basal	Epiderm	triangularPrism	0.379096411217	pericline
5	3	1.49629030871	0	Apical	Epiderm	eighthOfSphere	0.378749106297	pericline
5	3	1.11476712749	0	Apical	Epiderm	eighthOfSphere	0.396605425659	pericline
5	3	0.926538747015	0	Basal	Epiderm	triangularPrism	0.392985141198	pericline
5	4	1.46161932509	0	Basal	Intern	triangularPrism	0.396919186519	pericline
5	5	0.235799375767	1	Basal	Intern	pavement	0.383082423316	transverse
5	4	0.161698038163	0	Basal	Intern	triangularPrism	0.488081371235	pericline
5	5	0.187791267979	1	Basal	Intern	pavement	0.383231066337	transverse
5	4	0.287419339089	0	Basal	Intern	triangularPrism	0.491079444728	pericline
5	5	0.13538439247	1	Basal	Intern	pavement	0.372507336376	transverse
5	4	0.299466088138	0	Basal	Intern	triangularPrism	0.486305965077	pericline
5	5	0.378469872783	1	Basal	Intern	pavement	0.405969537167	transverse
5	5	0.622882170593	1	Basal	Intern	triangularPrism	0.489935892718	transverse
5	4	0.0906904941531	0	Apical	Intern	trianglePyramid	0.48704192823	longitudinalPrismAtleft
5	5	0.101883735605	1	Apical	Intern	trianglePyramid	0.441243770376	longitudinalPrismAtRight
5	5	0.105306490945	1	Apical	Intern	triangularPrism	0.449843245976	longitudinal
5	4	0.893914414002	0	Apical	Intern	trianglePyramid	0.489871269481	longitudinalPrismAtRight
5	5	0.301961581026	1	Apical	Intern	triangularPrism	0.466109268583	longitudinal
5	5	0.265167824423	1	Apical	Intern	trianglePyramid	0.434512300644	longitudinalPrismAtleft
5	4	0.0924925381023	0	Apical	Intern	trianglePyramid	0.479801226796	longitudinalPrismAtleft
5	5	0.378086057432	1	Apical	Intern	triangularPrism	0.438363776792	longitudinal
5	4	0.180339835321	0	Apical	Intern	trianglePyramid	0.49236545799	longitudinalPrismAtRight
5	5	0.0989481267174	1	Apical	Intern	triangularPrism	0.499967861324	longitudinal
5	4	0.381425816988	0	Basal	Epiderm	pavement	0.467275667362	transverse
5	5	0.413733820657	1	Basal	Epiderm	pavement	0.443042056564	longitudinal
5	5	0.279487694388	1	Basal	Epiderm	pavement	0.460742560372	longitudinal
5	4	0.292861642282	0	Basal	Epiderm	pavement	0.494840265207	transverse
5	5	0.0769825953203	1	Basal	Epiderm	pavement	0.497236580828	longitudinal
5	5	0.365152233384	1	Basal	Epiderm	pavement	0.462392102483	longitudinal
5	4	0.34679178687	0	Basal	Epiderm	pavement	0.457960287775	transverse
5	5	0.277892501631	1	Basal	Epiderm	pavement	0.483723596424	longitudinal
5	5	0.50574137827	1	Basal	Epiderm	pavement	0.432623891199	longitudinal
5	4	0.679574253793	0	Basal	Epiderm	pavement	0.428496354155	transverse
5	5	0.114269656245	1	Basal	Epiderm	pavement	0.489452024856	longitudinal
5	5	0.589810753833	1	Basal	Epiderm	pavement	0.425383646744	longitudinal
5	4	0.138220364848	0	Apical	Epiderm	triangularPrism	0.460341168712	longitudinalPaveAtleft
5	5	0.52248885063	1	Apical	Epiderm	trianglePrism	0.427007178793	longitudinalPaveAtRight
5	5	1.2410190443	1	Apical	Epiderm	pavement	0.364716571282	longitudinal
5	4	0.231477491304	0	Apical	Epiderm	triangularPrism	0.486260108333	longitudinalPaveAtRight
5	5	0.407587937033	1	Apical	Epiderm	triangularPrism	0.427433863123	longitudinalPaveAtleft
5	5	0.746058399384	1	Apical	Epiderm	pavement	0.412467919674	longitudinal
5	4	0.181612623758	0	Apical	Epiderm	triangularPrism	0.495085345416	longitudinalPaveAtleft
5	5	0.328515501597	1	Apical	Epiderm	pavement	0.423333961471	longitudinal
5	5	0.577228348364	1	Apical	Epiderm	trianglePrism	0.465253739047	longitudinalPaveAtRight
5	4	1.49865590715	0	Apical	Epiderm	triangularPrism	0.37156495677	longitudinalPaveAtRight
5	5	0.149589709284	0	Apical	Epiderm	pavement	0.458453903575	longitudinal
5	6	0.0527780895473	1	Apical	Epiderm	pavement	0.476489586885	transverse
5	6	0.285277383863	1	Apical	Epiderm	pavement	0.474356946862	transverse
5	5	0.550341078263	1	Apical	Epiderm	triangularPrism	0.468845768258	longitudinalPaveAtleft
5	6	1.49050818791	0	Basal	Epiderm	pavement	0.366893241679	NA
5	6	NA	0	Basal	Epiderm	pavement	0.0	NA
5	6	NA	0	Apical	Epiderm	triangularPrism	0.0	NA
5	6	NA	0	Apical	Epiderm	pavement	0.0	NA
5	6	NA	0	Basal	Epiderm	pavement	0.0	NA
5	6	NA	0	Basal	Epiderm	pavement	0.0	NA
5	6	NA	0	Basal	Epiderm	pavement	0.0	NA
5	6	NA	0	Apical	Epiderm	pavement	0.0	NA
5	6	NA	0	Basal	Intern	pavement	0.0	NA
5	6	NA	0	Basal	Epiderm	pavement	0.0	NA
5	7	NA	0	Apical	Epiderm	pavement	0.0	NA
5	6	NA	0	Apical	Epiderm	triangularPrism	0.0	NA
5	6	NA	0	Basal	Intern	pavement	0.0	NA
5	6	NA	0	Basal	Intern	pavement	0.0	NA
5	5	NA	0	Apical	Intern	trianglePyramid	0.0	NA
5	7	NA	0	Apical	Epiderm	pavement	0.0	NA
5	6	NA	0	Apical	Intern	pavement	0.0	NA
5	6	NA	0	Apical	Intern	triangularPrism	0.0	NA
5	7	NA	0	Apical	Epiderm	pavement	0.0	NA
5	5	NA	0	Apical	Intern	trianglePyramid	0.0	NA
5	5	NA	0	Basal	Intern	triangularPrism	0.0	NA
5	7	NA	0	Apical	Epiderm	pavement	0.0	NA
5	6	NA	0	Apical	Epiderm	pavement	0.0	NA
5	6	NA	0	Basal	Intern	triangularPrism	0.0	NA
5	6	NA	0	Basal	Epiderm	pavement	0.0	NA
5		NA	0	basale	NA	NA	0.0
5	6	NA	0	Apical	Intern	triangularPrism	0.0	NA
5		NA	0	basale	NA	NA	0.0
5	6	NA	0	Basal	Intern	triangularPrism	0.0	NA
5	6	NA	0	Apical	Intern	pavement	0.0	NA
5	6	NA	0	Basal	Epiderm	pavement	0.0	NA
5		NA	0	basale	NA	NA	0.0
5	6	NA	0	Basal	Intern	pavement	0.0	NA
5	6	NA	0	Apical	Epiderm	pavement	0.0	NA
5		NA	0	basale	NA	NA	0.0
5		NA	0	basale	NA	NA	0.0
5	6	NA	0	Basal	Epiderm	pavement	0.0	NA
5	6	NA	0	Apical	Intern	triangularPrism	0.0	NA
5	6	NA	0	Basal	Intern	pavement	0.0	NA
5	6	NA	0	Basal	Epiderm	pavement	0.0	NA
5	6	NA	0	Apical	Intern	pavement	0.0	NA
5	5	NA	0	Basal	Intern	triangularPrism	0.0	NA
5	5	NA	0	Basal	Intern	triangularPrism	0.0	NA
5	6	NA	0	Apical	Intern	triangularPrism	0.0	NA
5	6	NA	0	Apical	Epiderm	pavement	0.0	NA
5	6	NA	0	Apical	Epiderm	pavement	0.0	NA
5	6	NA	0	Basal	Intern	pavement	0.0	NA
5	6	NA	0	Apical	Intern	pavement	0.0	NA
5	6	NA	0	Apical	Intern	trianglePyramid	0.0	NA
5	6	NA	0	Apical	Epiderm	pavement	0.0	NA
5	6	NA	0	Basal	Epiderm	pavement	0.0	NA
5	6	NA	0	Apical	Epiderm	pavement	0.0	NA
5	6	NA	0	Basal	Intern	pavement	0.0	NA
5	6	NA	0	Apical	Intern	triangularPrism	0.0	NA
5	6	NA	0	Apical	Intern	trianglePyramid	0.0	NA
5	6	NA	0	Basal	Epiderm	pavement	0.0	NA
5	6	NA	0	Basal	Intern	pavement	0.0	NA
5	6	NA	0	Apical	Intern	triangularPrism	0.0	NA
5	6	NA	0	Apical	Epiderm	triangularPrism	0.0	NA
5	6	NA	0	Basal	Epiderm	pavement	0.0	NA
5	6	NA	0	Apical	Epiderm	pavement	0.0	NA
5	6	NA	0	Basal	Epiderm	pavement	0.0	NA
5	6	NA	0	Basal	Epiderm	pavement	0.0	NA
5	6	NA	0	Apical	Epiderm	pavement	0.0	NA
5	6	NA	0	Apical	Epiderm	triangularPrism	0.0	NA
5	6	NA	0	Basal	Epiderm	pavement	0.0	NA
6	0	NA	0	Embryo	NA	troncatedSphere	NA	longitudinal
6	1	0.53668201219	0		Epiderm	hemiTroncatedSphere	0.476813615573	longitudinal
6	1	0.0882117400398	0		Epiderm	hemiTroncatedSphere	0.482621316809	longitudinal
6	2	0.736580467078	0		Epiderm	quarterOfTroncatedSphere	0.481153362435	transverse
6	2	0.383439771713	0		Epiderm	quarterOfTroncatedSphere	0.439470522028	transverse
6	2	0.714570202043	0		Epiderm	quarterOfTroncatedSphere	0.459065391516	transverse
6	2	0.153110637853	0		Epiderm	quarterOfTroncatedSphere	0.443288920477	transverse
6	3	0.226751746789	0	Apical	Epiderm	eighthOfSphere	0.443806497721	pericline
6	3	1.26625710779	0	Apical	Epiderm	eighthOfSphere	0.392172006328	pericline
6	3	1.34877420978	0	Apical	Epiderm	eighthOfSphere	0.400233257198	pericline
6	3	1.27027583937	0	Apical	Epiderm	eighthOfSphere	0.412667340204	pericline
6	3	1.39818132953	0	Basal	Epiderm	triangularPrism	0.388677037556	pericline
6	3	1.98204619101	0	Basal	Epiderm	triangularPrism	0.397645259003	pericline
6	3	1.49771201292	0	Basal	Epiderm	triangularPrism	0.374194492176	pericline
6	3	2.19537636103	0	Basal	Epiderm	triangularPrism	0.401533718801	pericline
6	4	2.1121143137	0	Basal	Intern	triangularPrism	0.434549665795	pericline
6	5	0.103442433358	1	Basal	Intern	pavement	0.35084354747	transverse
6	4	0.574012237819	0	Basal	Intern	triangularPrism	0.475611289032	pericline
6	5	0.420090008642	1	Basal	Intern	pavement	0.396191840421	transverse
6	5	0.315064763269	1	Basal	Intern	triangularPrism	0.496197011877	transverse
6	4	1.69005444496	0	Basal	Intern	triangularPrism	0.428845516109	pericline
6	5	0.296094576655	1	Basal	Intern	pavement	0.362999468769	transverse
6	5	0.486959571665	1	Basal	Intern	triangularPrism	0.480277461426	transverse
6	4	1.20813699803	0	Basal	Intern	triangularPrism	0.453520724834	pericline
6	5	0.342968784714	1	Basal	Intern	pavement	0.343665448183	transverse
6	5	0.542255396406	1	Basal	Intern	triangularPrism	0.493705243007	transverse
6	4	0.174228375856	0	Apical	Intern	trianglePyramid	0.477328068433	longitudinalPrismAtRight
6	5	0.187053374365	1	Apical	Intern	triangularPrism	0.422645557717	longitudinal
6	5	0.97623791439	1	Apical	Intern	trianglePyramid	0.451489895095	longitudinalRadial
6	4	1.00668320425	0	Apical	Intern	trianglePyramid	0.417063868919	longitudinalPrismAtleft
6	5	0.212198157248	1	Apical	Intern	triangularPrism	0.465803365482	longitudinal
6	5	0.378392258798	1	Apical	Intern	trianglePyramid	0.458097157567	longitudinalPrismAtRight
6	4	0.400247271049	0	Apical	Intern	trianglePyramid	0.493948134713	longitudinalPrismAtRight
6	5	0.209726816294	1	Apical	Intern	trianglePyramid	0.473639072327	longitudinalPrismAtleft
6	5	0.818912313786	1	Apical	Intern	triangularPrism	0.383126543213	longitudinal
6	4	0.104971203389	0	Apical	Intern	trianglePyramid	0.482406352797	longitudinalRadial
6	5	0.384273731335	1	Apical	Intern	triangularPrism	0.363206538822	longitudinal
6	5	0.11532326723	1	Apical	Intern	triangularPrism	0.49935173336	longitudinal
6	4	0.33365549389	0	Basal	Epiderm	pavement	0.40370147075	transverse
6	5	0.336531622248	1	Basal	Epiderm	pavement	0.489138526596	longitudinal
6	5	0.616070552697	0	Basal	Epiderm	pavement	0.459387891639	longitudinal
6	6	0.508713675044	1	Basal	Epiderm	pavement	0.450413016663	transverse
6	4	0.137121009012	0	Basal	Epiderm	pavement	0.494908094706	transverse
6	5	0.208363997995	0	Basal	Epiderm	pavement	0.483508031043	longitudinal
6	6	0.0502374266517	1	Basal	Epiderm	pavement	0.488625831789	transverse
6	5	0.255199412447	0	Basal	Epiderm	pavement	0.457489885359	longitudinal
6	6	0.386370863329	1	Basal	Epiderm	pavement	0.437467839221	transverse
6	4	0.113467295223	0	Basal	Epiderm	pavement	0.470560859079	transverse
6	5	0.108986684954	0	Basal	Epiderm	pavement	0.49970857391	longitudinal
6	6	0.161206595418	1	Basal	Epiderm	pavement	0.478443309559	transverse
6	6	0.970429987059	1	Basal	Epiderm	pavement	0.405976380418	transverse
6	5	0.421148277195	0	Basal	Epiderm	pavement	0.457198710883	longitudinal
6	6	0.462999940884	1	Basal	Epiderm	pavement	0.453170149836	transverse
6	4	0.0700779787114	0	Basal	Epiderm	pavement	0.477384688909	transverse
6	5	0.114859170739	0	Basal	Epiderm	pavement	0.499630824746	longitudinal
6	6	0.195537915324	1	Basal	Epiderm	pavement	0.460832438191	transverse
6	6	0.225069922369	1	Basal	Epiderm	pavement	0.480719617367	transverse
6	5	0.180780501712	0	Basal	Epiderm	pavement	0.476463442687	longitudinal
6	6	0.0878430312442	1	Basal	Epiderm	pavement	0.47694211998	transverse
6	6	0.112550190446	1	Basal	Epiderm	pavement	0.499156791088	transverse
6	4	1.23545890171	0	Apical	Epiderm	triangularPrism	0.389146638785	longitudinalPaveAtRight
6	5	0.183769800398	1	Apical	Epiderm	triangularPrism	0.433741417427	longitudinalPaveAtleft
6	5	0.858439944594	0	Apical	Epiderm	pavement	0.444964076703	longitudinal
6	6	0.145129577021	1	Apical	Epiderm	pavement	0.4913533467	transverse
6	6	0.185120493351	1	Apical	Epiderm	pavement	0.486545888009	transverse
6	4	0.321754110669	0	Apical	Epiderm	triangularPrism	0.485001988949	longitudinalPaveAtleft
6	5	0.300191799389	0	Apical	Epiderm	pavement	0.462660329952	longitudinal
6	6	0.507326626628	1	Apical	Epiderm	pavement	0.472526934935	longitudinal
6	5	0.397553134996	1	Apical	Epiderm	trianglePrism	0.425877198579	longitudinalPaveAtRight
6	6	0.19497541473	1	Apical	Epiderm	pavement	0.458038073271	transverse
6	4	0.226526609275	0	Apical	Epiderm	triangularPrism	0.482554855978	longitudinalPaveAtRight
6	5	0.0986858422217	0	Apical	Epiderm	pavement	0.431081380655	longitudinal
6	6	0.387832295947	1	Apical	Epiderm	pavement	0.499642820078	longitudinal
6	6	0.454379038393	1	Apical	Epiderm	pavement	0.43381062528	transverse
6	5	0.11543258039	1	Apical	Epiderm	triangularPrism	0.489220520851	longitudinalPaveAtleft
6	4	0.294522190638	0	Apical	Epiderm	triangularPrism	0.476334693893	longitudinalPaveAtleft
6	5	0.173267567295	0	Apical	Epiderm	pavement	0.486593375094	longitudinal
6	5	0.303617618672	1	Apical	Epiderm	trianglePrism	0.435847233038	longitudinalPaveAtRight
6	6	0.595345593038	1	Apical	Epiderm	pavement	0.45394785877	transverse
6	7	0.635779629928	0	Basal	Epiderm	pavement	0.442975901114	NA
6	7	NA	0	Basal	Epiderm	pavement	0.0	NA
6	7	NA	0	Apical	Epiderm	pavement	0.0	NA
6	7	NA	0	Basal	Epiderm	pavement	0.0	NA
6	6	NA	0	Basal	Epiderm	pavement	0.0	NA
6	6	NA	0	Basal	Epiderm	pavement	0.0	NA
6	7	NA	0	Basal	Epiderm	pavement	0.0	NA
6	6	NA	0	Apical	Epiderm	trianglePrism	0.0	NA
6	7	NA	0	Apical	Epiderm	pavement	0.0	NA
6	6	NA	0	Basal	Intern	pavement	0.0	NA
6	6	NA	0	Basal	Intern	pavement	0.0	NA
6	7	NA	0	Basal	Epiderm	pavement	0.0	NA
6	6	NA	0	Apical	Intern	trianglePrism	0.0	NA
6	7	NA	0	Basal	Epiderm	pavement	0.0	NA
6	6	NA	0	Apical	Intern	trianglePrism	0.0	NA
6	7	NA	0	Basal	Epiderm	pavement	0.0	NA
6	6	NA	0	Apical	Epiderm	pavement	0.0	NA
6	5	NA	0	Basal	Intern	trianglePrism	0.0	NA
6	6	NA	0	Basal	Epiderm	pavement	0.0	NA
6	7	NA	0	Apical	Epiderm	pavement	0.0	NA
6	7	NA	0	Apical	Epiderm	pavement	0.0	NA
6	6	NA	0	Apical	Intern	trianglePrism	0.0	NA
6	6	NA	0	Apical	Epiderm	pavement	0.0	NA
6	7	NA	0	Basal	Epiderm	pavement	0.0	NA
6	6	NA	0	Apical	Intern	pavement	0.0	NA
6	6	NA	0	Apical	Intern	trianglePrism	0.0	NA
6	7	NA	0	Basal	Epiderm	pavement	0.0	NA
6		NA	0	basale	NA	NA	0.0
6	6	NA	0	Basal	Intern	pavement	0.0	NA
6		NA	0	basale	NA	NA	0.0
6	6	NA	0	Basal	Intern	pavement	0.0	NA
6	7	NA	0	Basal	Epiderm	pavement	0.0	NA
6	6	NA	0	Apical	Epiderm	pavement	0.0	NA
6		NA	0	basale	NA	NA	0.0
6		NA	0	basale	NA	NA	0.0
6	6	NA	0	Apical	Intern	triangularPrism	0.0	NA
6		NA	0	basale	NA	NA	0.0
6	6	NA	0	Apical	Intern	triangularPyramid	0.0	NA
6	6	NA	0	Apical	Epiderm	trianglePrism	0.0	NA
6	7	NA	0	Apical	Epiderm	pavement	0.0	NA
6		NA	0	basale	NA	NA	0.0
6	6	NA	0	Basal	Intern	triangularPrism	0.0	NA
6	6	NA	0	Apical	Intern	pavement	0.0	NA
6	6	NA	0	Apical	Intern	pavement	0.0	NA
6	7	NA	0	Basal	Epiderm	pavement	0.0	NA
6	6	NA	0	Basal	Intern	triangularPrism	0.0	NA
6	6	NA	0	Basal	Intern	triangularPrism	0.0	NA
6		NA	0	basale	NA	NA	0.0
6	6	NA	0	Basal	Intern	triangularPrism	0.0	NA
6	7	NA	0	Apical	Epiderm	pavement	0.0	NA
6	6	NA	0	Basal	Epiderm	pavement	0.0	NA
6	7	NA	0	Apical	Epiderm	pavement	0.0	NA
6	6	NA	0	Apical	Epiderm	trianglePrism	0.0	NA
6	6	NA	0	Apical	Intern	trianglePrism	0.0	NA
6	6	NA	0	Basal	Intern	pavement	0.0	NA
6	6	NA	0	Basal	Intern	triangularPrism	0.0	NA
6	6	NA	0	Basal	Epiderm	pavement	0.0	NA
6	6	NA	0	Basal	Intern	triangularPrism	0.0	NA
6	6	NA	0	Basal	Intern	pavement	0.0	NA
6	6	NA	0	Apical	Intern	trianglePrism	0.0	NA
6	7	NA	0	Apical	Epiderm	pavement	0.0	NA
6	6	NA	0	Apical	Intern	triangularPrism	0.0	NA
6	6	NA	0	Apical	Epiderm	pavement	0.0	NA
6	6	NA	0	Basal	Epiderm	pavement	0.0	NA
6	7	NA	0	Basal	Epiderm	pavement	0.0	NA
6	6	NA	0	Apical	Intern	pavement	0.0	NA
6	7	NA	0	Apical	Epiderm	pavement	0.0	NA
6	6	NA	0	Basal	Intern	pavement	0.0	NA
6	6	NA	0	Basal	Intern	pavement	0.0	NA
6	7	NA	0	Apical	Epiderm	pavement	0.0	NA
6	6	NA	0	Apical	Intern	trianglePrism	0.0	NA
6	7	NA	0	Basal	Epiderm	pavement	0.0	NA
6	6	NA	0	Apical	Intern	trianglePrism	0.0	NA
6	7	NA	0	Apical	Epiderm	pavement	0.0	NA
6	7	NA	0	Basal	Epiderm	pavement	0.0	NA
6	7	NA	0	Apical	Epiderm	pavement	0.0	NA
6	7	NA	0	Basal	Epiderm	pavement	0.0	NA
6	6	NA	0	Apical	Intern	triangularPyramid	0.0	NA
6	7	NA	0	Basal	Epiderm	pavement	0.0	NA
6	6	NA	0	Apical	Epiderm	pavement	0.0	NA
6	7	NA	0	Basal	Epiderm	pavement	0.0	NA
6	7	NA	0	Apical	Epiderm	pavement	0.0	NA
6	7	NA	0	Basal	Epiderm	pavement	0.0	NA
6	7	NA	0	Apical	Epiderm	pavement	0.0	NA
6	7	NA	0	Basal	Epiderm	pavement	0.0	NA
6	7	NA	0	Basal	Epiderm	pavement	0.0	NA
6	6	NA	0	Apical	Epiderm	trianglePrism	0.0	NA
6	0	NA	0	Embryo	NA	troncatedSphere	NA	longitudinal
6	1	0.444043702005	0		Epiderm	hemiTroncatedSphere	0.476687526696	longitudinal
6	1	0.616128347566	0		Epiderm	hemiTroncatedSphere	0.482579979236	longitudinal
6	2	0.28295421648	0		Epiderm	quarterOfTroncatedSphere	0.477015991106	transverse
6	2	0.440328145264	0		Epiderm	quarterOfTroncatedSphere	0.41073830278	transverse
6	2	0.568093845313	0		Epiderm	quarterOfTroncatedSphere	0.419432087266	transverse
6	2	0.177801302312	0		Epiderm	quarterOfTroncatedSphere	0.425692825901	transverse
6	3	0.224081428136	0	Apical	Epiderm	eighthOfSphere	0.406289714927	pericline
6	3	1.02365773196	0	Apical	Epiderm	eighthOfSphere	0.386928664129	pericline
6	3	0.881401605329	0	Basal	Epiderm	triangularPrism	0.35505811548	pericline
6	3	1.8724221562	0	Basal	Epiderm	triangularPrism	0.390587293921	pericline
6	3	1.49372492887	0	Basal	Epiderm	triangularPrism	0.422847326334	pericline
6	3	1.91931426479	0	Apical	Epiderm	eighthOfSphere	0.409522714375	pericline
6	3	1.30009704659	0	Basal	Epiderm	triangularPrism	0.390276073408	pericline
6	3	1.91443810695	0	Apical	Epiderm	eighthOfSphere	0.421689920247	pericline
6	4	0.385446081981	0	Basal	Intern	triangularPrism	0.363355135479	pericline
6	5	0.554255342879	1	Basal	Intern	pavement	0.413415724958	transverse
6	5	0.474293129537	1	Basal	Intern	triangularPrism	0.446889373143	transverse
6	4	0.815600690032	0	Basal	Intern	triangularPrism	0.453334037726	pericline
6	5	0.238421273402	1	Basal	Intern	pavement	0.362444417248	transverse
6	5	0.250692902909	1	Basal	Intern	triangularPrism	0.47112874215	transverse
6	4	0.624763553573	0	Basal	Intern	triangularPrism	0.484827451175	pericline
6	5	0.422253095166	1	Basal	Intern	triangularPrism	0.399344075891	transverse
6	5	1.1669374111	1	Basal	Intern	pavement	0.475713851739	transverse
6	4	0.674082535106	0	Basal	Intern	triangularPrism	0.471370249517	pericline
6	5	0.227569678435	1	Basal	Intern	pavement	0.360736476176	transverse
6	4	0.146959877119	0	Apical	Intern	trianglePyramid	0.470662761871	longitudinalPrismAtleft
6	5	0.145938692319	1	Apical	Intern	triangularPrism	0.464654831829	longitudinal
6	5	0.543014239922	1	Apical	Intern	trianglePyramid	0.471720320746	longitudinalPrismAtRight
6	4	0.176708661756	0	Apical	Intern	trianglePyramid	0.455069865705	longitudinalPrismAtleft
6	5	0.122991463081	1	Apical	Intern	triangularPrism	0.422733143616	longitudinal
6	5	0.219339914761	1	Apical	Intern	trianglePyramid	0.451694465674	longitudinalPrismAtRight
6	4	0.26596952812	0	Apical	Intern	trianglePyramid	0.480388600352	longitudinalPrismAtleft
6	5	0.364477387202	1	Apical	Intern	triangularPrism	0.415987332634	longitudinal
6	5	0.0790784728653	1	Apical	Intern	trianglePyramid	0.46245960188	longitudinalPrismAtRight
6	4	0.27038057186	0	Apical	Intern	trianglePyramid	0.496876295023	longitudinalPrismAtRight
6	5	0.457290126334	1	Apical	Intern	trianglePyramid	0.44851471561	longitudinalPrismAtleft
6	5	0.419906952822	1	Apical	Intern	triangularPrism	0.383083584976	longitudinal
6	4	0.545914164667	0	Basal	Epiderm	pavement	0.484907953636	transverse
6	5	0.489912502413	0	Basal	Epiderm	pavement	0.483101251826	longitudinal
6	6	0.278684604061	1	Basal	Epiderm	pavement	0.469025644491	transverse
6	6	0.767181695307	1	Basal	Epiderm	pavement	0.442642471987	transverse
6	5	0.605694110059	0	Basal	Epiderm	pavement	0.401880658494	longitudinal
6	6	0.145478274637	1	Basal	Epiderm	pavement	0.494856547212	transverse
6	6	0.706864136401	1	Basal	Epiderm	pavement	0.413653635506	transverse
6	4	0.165961913742	0	Basal	Epiderm	pavement	0.472451776493	transverse
6	5	0.0573753482378	1	Basal	Epiderm	pavement	0.481009451167	longitudinal
6	5	0.200978690092	1	Basal	Epiderm	pavement	0.469840322574	longitudinal
6	4	0.207491054054	0	Basal	Epiderm	pavement	0.474608756177	transverse
6	5	0.212375427107	1	Basal	Epiderm	pavement	0.49242464497	longitudinal
6	5	0.182906307739	1	Basal	Epiderm	pavement	0.460902899941	longitudinal
6	4	0.439529101991	0	Basal	Epiderm	pavement	0.427101876382	transverse
6	5	0.0715479191181	1	Basal	Epiderm	pavement	0.491765414843	longitudinal
6	5	0.221111556492	1	Basal	Epiderm	pavement	0.498350062287	longitudinal
6	4	0.171988055983	0	Apical	Epiderm	triangularPrism	0.486793591007	transverse
6	5	0.67345528204	0	Apical	Epiderm	pavement	0.346342654822	transverse
6	6	0.832434680313	1	Apical	Epiderm	pavement	0.469529574769	transverse
6	6	0.780971675935	1	Apical	Epiderm	pavement	0.470283564048	transverse
6	5	0.299387103031	1	Apical	Epiderm	trianglePrism	0.464718858614	longitudinalPaveAtRight
6	4	0.584332561087	0	Apical	Epiderm	triangularPrism	0.4554457165	longitudinalPaveAtleft
6	5	0.450053153134	1	Apical	Epiderm	pavement	0.401946685931	longitudinal
6	5	0.710397788193	1	Apical	Epiderm	trianglePrism	0.449084206612	longitudinalPaveAtRight
6	4	1.23946468151	0	Apical	Epiderm	triangularPrism	0.382142118974	longitudinalPaveAtRight
6	5	0.493380777849	1	Apical	Epiderm	triangularPrism	0.440328252243	longitudinalPaveAtleft
6	5	0.529255473903	1	Apical	Epiderm	pavement	0.438690410177	longitudinal
6	4	0.0908878980726	0	Apical	Epiderm	triangularPrism	0.497287321067	longitudinalPaveAtleft
6	5	0.196814155673	1	Apical	Epiderm	trianglePrism	0.418843436845	longitudinalPaveAtRight
6	5	0.449313053388	0	Apical	Epiderm	pavement	0.395664816002	longitudinal
6	6	0.0733357932449	1	Apical	Epiderm	pavement	0.476115662952	longitudinal
6	7	0.343472645158	0	Basal	Epiderm	pavement	0.416853127904	NA
6	7	NA	0	Basal	Epiderm	pavement	0.0	NA
6	7	NA	0	Basal	Epiderm	pavement	0.0	NA
6	7	NA	0	Basal	Epiderm	pavement	0.0	NA
6	6	NA	0	Basal	Epiderm	pavement	0.0	NA
6	6	NA	0	Basal	Epiderm	pavement	0.0	NA
6	7	NA	0	Apical	Epiderm	pavement	0.0	NA
6	7	NA	0	Apical	Epiderm	pavement	0.0	NA
6	6	NA	0	Basal	Intern	pavement	0.0	NA
6	7	NA	0	Basal	Epiderm	pavement	0.0	NA
6	7	NA	0	Basal	Epiderm	pavement	0.0	NA
6		NA	0	basale	NA	NA	0.0
6	6	NA	0	Basal	Intern	pavement	0.0	NA
6	6	NA	0	Apical	Epiderm	pavement	0.0	NA
6	7	NA	0	Apical	Epiderm	pavement	0.0	NA
6	6	NA	0	Apical	Epiderm	trianglePrism	0.0	NA
6		NA	0	basale	NA	NA	0.0
6	6	NA	0	Apical	Intern	trianglePrism	0.0	NA
6		NA	0	basale	NA	NA	0.0
6	6	NA	0	Apical	Intern	triangularPyramid	0.0	NA
6		NA	0	basale	NA	NA	0.0
6	6	NA	0	Apical	Intern	triangularPyramid	0.0	NA
6	7	NA	0	Basal	Epiderm	pavement	0.0	NA
6	6	NA	0	Apical	Intern	trianglePrism	0.0	NA
6	6	NA	0	Basal	Intern	pavement	0.0	NA
6	6	NA	0	Basal	Epiderm	pavement	0.0	NA
6		NA	0	basale	NA	NA	0.0
6	7	NA	0	Basal	Epiderm	pavement	0.0	NA
6	6	NA	0	Apical	Epiderm	trianglePrism	0.0	NA
6	6	NA	0	Basal	Intern	triangularPrism	0.0	NA
6	6	NA	0	Basal	Intern	pavement	0.0	NA
6	6	NA	0	Basal	Intern	triangularPrism	0.0	NA
6	6	NA	0	Basal	Intern	triangularPrism	0.0	NA
6	6	NA	0	Basal	Epiderm	pavement	0.0	NA
6	6	NA	0	Basal	Intern	triangularPrism	0.0	NA
6		NA	0	basale	NA	NA	0.0
6	7	NA	0	Apical	Epiderm	pavement	0.0	NA
6	6	NA	0	Apical	Intern	trianglePrism	0.0	NA
6	6	NA	0	Apical	Intern	pavement	0.0	NA
6	6	NA	0	Apical	Epiderm	pavement	0.0	NA
6	7	NA	0	Apical	Epiderm	pavement	0.0	NA
6	6	NA	0	Apical	Intern	pavement	0.0	NA
6	6	NA	0	Apical	Epiderm	pavement	0.0	NA
6	7	NA	0	Apical	Epiderm	pavement	0.0	NA
6	6	NA	0	Basal	Intern	triangularPrism	0.0	NA
6	6	NA	0	Apical	Intern	trianglePrism	0.0	NA
6	6	NA	0	Basal	Epiderm	pavement	0.0	NA
6	6	NA	0	Basal	Intern	pavement	0.0	NA
6	6	NA	0	Apical	Intern	trianglePrism	0.0	NA
6	6	NA	0	Apical	Intern	trianglePrism	0.0	NA
6	6	NA	0	Basal	Epiderm	pavement	0.0	NA
6	5	NA	0	Basal	Intern	trianglePrism	0.0	NA
6	6	NA	0	Apical	Epiderm	pavement	0.0	NA
6	6	NA	0	Apical	Intern	pavement	0.0	NA
6	6	NA	0	Basal	Intern	pavement	0.0	NA
6	6	NA	0	Basal	Intern	triangularPrism	0.0	NA
6	6	NA	0	Apical	Intern	pavement	0.0	NA
6	6	NA	0	Basal	Intern	pavement	0.0	NA
6	6	NA	0	Basal	Epiderm	pavement	0.0	NA
6	6	NA	0	Apical	Intern	triangularPyramid	0.0	NA
6	6	NA	0	Apical	Intern	trianglePrism	0.0	NA
6	6	NA	0	Apical	Intern	trianglePrism	0.0	NA
6	6	NA	0	Apical	Epiderm	pavement	0.0	NA
6	6	NA	0	Apical	Epiderm	pavement	0.0	NA
6	6	NA	0	Basal	Epiderm	pavement	0.0	NA
6	6	NA	0	Basal	Epiderm	pavement	0.0	NA
6	6	NA	0	Apical	Intern	triangularPyramid	0.0	NA
6	6	NA	0	Basal	Epiderm	pavement	0.0	NA
6	6	NA	0	Basal	Intern	pavement	0.0	NA
6	6	NA	0	Apical	Epiderm	pavement	0.0	NA
6	6	NA	0	Apical	Epiderm	trianglePrism	0.0	NA
6	6	NA	0	Basal	Epiderm	pavement	0.0	NA
6	6	NA	0	Basal	Epiderm	pavement	0.0	NA
6	6	NA	0	Apical	Epiderm	trianglePrism	0.0	NA
6	6	NA	0	Apical	Epiderm	pavement	0.0	NA
6	6	NA	0	Apical	Epiderm	pavement	0.0	NA
5	0	NA	0	Embryo	NA	troncatedSphere	NA	longitudinal
5	1	0.363774507536	0		Epiderm	hemiTroncatedSphere	0.482211825558	longitudinal
5	1	1.15266909059	0		Epiderm	hemiTroncatedSphere	0.451120336154	longitudinal
5	2	1.0585801387	0		Epiderm	quarterOfTroncatedSphere	0.430614368166	transverse
5	2	0.100819778134	0		Epiderm	quarterOfTroncatedSphere	0.409481834095	transverse
5	2	0.349715732833	0		Epiderm	quarterOfTroncatedSphere	0.412192700901	transverse
5	2	0.166751631265	0		Epiderm	quarterOfTroncatedSphere	0.448281653787	transverse
5	3	0.257695344433	0	Apical	Epiderm	eighthOfSphere	0.434330019818	pericline
5	3	0.255653812122	0	Apical	Epiderm	eighthOfSphere	0.356676682302	pericline
5	3	0.267208363957	0	Basal	Epiderm	triangularPrism	0.338027254736	pericline
5	3	1.47110254189	0	Basal	Epiderm	triangularPrism	0.400814294753	pericline
5	3	1.53614177256	0	Apical	Epiderm	eighthOfSphere	0.419809966016	pericline
5	3	0.641086572467	0	Apical	Epiderm	eighthOfSphere	0.412959560126	pericline
5	3	0.0968201731398	0	Basal	Epiderm	triangularPrism	0.324480240888	pericline
5	3	1.29928620003	0	Basal	Epiderm	triangularPrism	0.417529487531	pericline
5	4	0.615091275076	0	Basal	Intern	triangularPrism	0.383994066186	pericline
5	5	0.632861094323	1	Basal	Intern	pavement	0.368854642646	transverse
5	4	0.239726982564	1	Basal	Intern	triangularPrism	0.447119005473	pericline
5	4	0.219441758833	1	Basal	Intern	triangularPrism	0.384634158988	pericline
5	4	0.255295483923	1	Basal	Intern	triangularPrism	0.337780004718	pericline
5	4	0.17253857117	1	Apical	Intern	trianglePyramid	0.421185740787	longitudinalPrismAtRight
5	4	0.184784036596	1	Apical	Intern	trianglePyramid	0.474453604087	longitudinalRadial
5	4	1.3713237143	1	Apical	Intern	trianglePyramid	0.292486281991	longitudinalPrismAtleft
5	4	0.153732441935	1	Apical	Intern	trianglePyramid	0.484519464045	longitudinalPrismAtRight
5	4	0.0787915778502	0	Basal	Epiderm	pavement	0.477719345886	transverse
5	5	0.161789394927	1	Basal	Epiderm	pavement	0.491718706277	longitudinal
5	5	0.299545556704	1	Basal	Epiderm	pavement	0.444244431913	longitudinal
5	4	0.712120085925	0	Basal	Epiderm	pavement	0.405379510983	transverse
5	5	0.135678197867	1	Basal	Epiderm	pavement	0.473810885719	longitudinal
5	5	0.564417810254	1	Basal	Epiderm	pavement	0.42377952884	longitudinal
5	4	1.05011350259	0	Basal	Epiderm	pavement	0.429631427918	transverse
5	5	0.112738386149	1	Basal	Epiderm	pavement	0.462649690093	longitudinal
5	4	0.873706937395	0	Basal	Epiderm	pavement	0.406301420562	transverse
5	5	0.103875635527	1	Basal	Epiderm	pavement	0.489601114637	longitudinal
5	5	0.701670826374	1	Basal	Epiderm	pavement	0.388755402215	longitudinal
5	4	0.577621930933	0	Apical	Epiderm	triangularPrism	0.428228598418	transverse
5	5	0.323253461262	1	Apical	Epiderm	triangularPrism	0.43090422585	longitudinalPaveAtleft
5	5	0.651382249202	1	Apical	Epiderm	pavement	0.484434980357	transverse
5	4	0.14816505428	0	Apical	Epiderm	triangularPrism	0.462190327259	longitudinalPaveAtleft
5	5	0.0531555326322	1	Apical	Epiderm	trianglePrism	0.481395490365	longitudinalPaveAtRight
5	5	0.864361995815	1	Apical	Epiderm	pavement	0.399732258631	longitudinal
5	4	0.0517710005419	0	Apical	Epiderm	triangularPrism	0.478193616626	longitudinalPaveAtRight
5	5	1.00548078543	1	Apical	Epiderm	pavement	0.379611301917	longitudinal
5	4	0.364503140064	1	Apical	Epiderm	triangularPrism	0.472661997494	longitudinalPaveAtleft
5	6	0.598030158843	0	Basal	Epiderm	pavement	0.464418794558	NA
5	6	NA	0	Apical	Epiderm	pavement	0.0	NA
5	6	NA	0	Basal	Epiderm	pavement	0.0	NA
5	6	NA	0	Basal	Epiderm	pavement	0.0	NA
5	6	NA	0	Apical	Epiderm	pavement	0.0	NA
5	6	NA	0	Basal	Epiderm	pavement	0.0	NA
5	6	NA	0	Apical	Epiderm	trianglePrism	0.0	NA
5	5	NA	0	Apical	Intern	triangularPyramid	0.0	NA
5		NA	0	basale	NA	NA	0.0
5	6	NA	0	Basal	Epiderm	pavement	0.0	NA
5	5	NA	0	Apical	Intern	triangularPyramid	0.0	NA
5	6	NA	0	Apical	Epiderm	pavement	0.0	NA
5		NA	0	basale	NA	NA	0.0
5	6	NA	0	Basal	Epiderm	pavement	0.0	NA
5	5	NA	0	Basal	Intern	pavement	0.0	NA
5	6	NA	0	Apical	Epiderm	pavement	0.0	NA
5	6	NA	0	Apical	Epiderm	pavement	0.0	NA
5		NA	0	basale	NA	NA	0.0
5		NA	0	basale	NA	NA	0.0
5	6	NA	0	Apical	Epiderm	pavement	0.0	NA
5	5	NA	0	Basal	Intern	pavement	0.0	NA
5		NA	0	basale	NA	NA	0.0
5	5	NA	0	Apical	Intern	trianglePrism	0.0	NA
5	5	NA	0	Basal	Intern	trianglePrism	0.0	NA
5	5	NA	0	Basal	Intern	trianglePrism	0.0	NA
5		NA	0	basale	NA	NA	0.0
5	6	NA	0	Basal	Epiderm	pavement	0.0	NA
5	5	NA	0	Apical	Intern	trianglePrism	0.0	NA
5	6	NA	0	Apical	Epiderm	trianglePrism	0.0	NA
5	5	NA	0	Basal	Intern	pavement	0.0	NA
5	6	NA	0	Basal	Epiderm	pavement	0.0	NA
5	5	NA	0	Apical	Intern	trianglePrism	0.0	NA
5	5	NA	0	Apical	Intern	trianglePrism	0.0	NA
5	5	NA	0	Apical	Intern	trianglePrism	0.0	NA
5	5	NA	0	Basal	Intern	trianglePrism	0.0	NA
[truncated: 6,689 more rows]
