# Supplementary material for: Large-scale analysis and computer modeling reveal hidden regularities behind variability of cell division patterns in Arabidopsis thaliana embryogenesis
Source: eLife. 2022 Nov 29;11:e79224. doi: 10.7554/eLife.79224 (PMC9708085; doi:10.7554/eLife.79224)
Supplement: Figure 4—source data 1. [file elife-79224-fig4-data1.txt]

Mother	T-obs	T-theor	P-obs	P-theor	C-obs	C-theor
T	40.4	28.6	0.2	10.7	0	8.9
P	59.3	71.4	57.1	19.6	0.5	13.3
C	0	0	42.2	69.9	98.9	26.7
O	0	0	0	0	0	51.1
