# Supplementary material for: Large-scale analysis and computer modeling reveal hidden regularities behind variability of cell division patterns in Arabidopsis thaliana embryogenesis
Source: eLife. 2022 Nov 29;11:e79224. doi: 10.7554/eLife.79224 (PMC9708085; doi:10.7554/eLife.79224)
Supplement: Figure 8—source data 1. [file elife-79224-fig8-data1.zip › figure8dataapicalG4leftrightextensionratio.tds]

longitudinal-domain	radial-location	type	rewinding	ratio
apical	external	longitudinal-cuboid-left	1	1.05139340423
apical	external	longitudinal-cuboid-left	1	1.0753560903
apical	external	longitudinal-cuboid-left	1	0.938469141248
apical	external	longitudinal-cuboid-left	1	0.904000158308
apical	external	longitudinal-cuboid-left	1	1.02815083974
apical	external	longitudinal-cuboid-left	1	1.02192270951
apical	external	longitudinal-cuboid-left	1	0.979118979565
apical	external	longitudinal-cuboid-left	1	1.01050250835
apical	external	longitudinal-cuboid-left	1	0.918590833837
apical	external	longitudinal-cuboid-left	1	0.794359238657
apical	external	longitudinal-cuboid-left	1	1.03048348341
apical	external	longitudinal-cuboid-left	1	0.822730910043
apical	external	longitudinal-cuboid-left	1	1.07997121658
apical	external	longitudinal-cuboid-left	1	0.86721065114
apical	external	longitudinal-cuboid-left	1	0.907420219307
apical	external	longitudinal-cuboid-left	1	1.05707768834
apical	external	longitudinal-cuboid-left	1	0.843643916095
apical	external	longitudinal-cuboid-left	1	0.904364876019
apical	external	longitudinal-cuboid-left	1	1.04444185801
apical	external	longitudinal-cuboid-left	2	0.820871135957
apical	external	longitudinal-cuboid-left	2	1.15458927541
apical	external	longitudinal-cuboid-left	2	1.06042885072
apical	external	longitudinal-cuboid-left	2	0.888083599726
apical	external	longitudinal-cuboid-left	2	0.824490250362
apical	external	longitudinal-cuboid-left	2	0.878391378662
apical	external	longitudinal-cuboid-left	2	0.727642331117
apical	external	longitudinal-cuboid-left	2	1.08435445414
apical	external	longitudinal-cuboid-left	2	0.853098500271
apical	external	longitudinal-cuboid-left	2	0.912740213867
apical	external	longitudinal-cuboid-left	2	1.0118648339
apical	external	longitudinal-cuboid-left	2	1.07219650415
apical	external	longitudinal-cuboid-left	2	0.856547088855
apical	external	longitudinal-cuboid-left	2	1.06201151455
apical	external	longitudinal-cuboid-left	2	1.16472672906
apical	external	longitudinal-cuboid-left	2	0.953324396519
apical	external	longitudinal-cuboid-left	2	0.861561845177
apical	external	longitudinal-cuboid-left	2	0.804147384278
apical	external	longitudinal-cuboid-left	2	1.2100353907
apical	external	longitudinal-cuboid-right	1	0.959875892213
apical	external	longitudinal-cuboid-right	1	1.04790982889
apical	external	longitudinal-cuboid-right	1	0.881396087674
apical	external	longitudinal-cuboid-right	1	0.879962252638
apical	external	longitudinal-cuboid-right	1	0.977388155587
apical	external	longitudinal-cuboid-right	1	1.08193055255
apical	external	longitudinal-cuboid-right	1	1.18250909087
apical	external	longitudinal-cuboid-right	1	0.946037617097
apical	external	longitudinal-cuboid-right	1	1.16216901236
apical	external	longitudinal-cuboid-right	1	0.999707510955
apical	external	longitudinal-cuboid-right	1	1.0525219684
apical	external	longitudinal-cuboid-right	1	0.904212110892
apical	external	longitudinal-cuboid-right	1	0.950211631254
apical	external	longitudinal-cuboid-right	1	1.01110888204
apical	external	longitudinal-cuboid-right	1	1.14562809071
apical	external	longitudinal-cuboid-right	1	1.12215217056
apical	external	longitudinal-cuboid-right	1	1.01855571369
apical	external	longitudinal-cuboid-right	1	0.986599387983
apical	external	longitudinal-cuboid-right	2	0.908496228515
apical	external	longitudinal-cuboid-right	2	1.01356046116
apical	external	longitudinal-cuboid-right	2	0.962411935892
apical	external	longitudinal-cuboid-right	2	1.15546880077
apical	external	longitudinal-cuboid-right	2	1.08315835446
apical	external	longitudinal-cuboid-right	2	1.01829265903
apical	external	longitudinal-cuboid-right	2	1.02885549546
apical	external	longitudinal-cuboid-right	2	1.15744865176
apical	external	longitudinal-cuboid-right	2	0.99720988264
apical	external	longitudinal-cuboid-right	2	1.33627764886
apical	external	longitudinal-cuboid-right	2	1.04516424473
apical	external	longitudinal-cuboid-right	2	1.06615319141
apical	external	longitudinal-cuboid-right	2	0.857602053726
apical	external	longitudinal-cuboid-right	2	1.01238760417
apical	external	longitudinal-cuboid-right	2	1.13549515756
apical	external	longitudinal-cuboid-right	2	1.03805002816
apical	external	transversal	1	0.953167331346
apical	external	transversal	1	0.954650113795
apical	external	transversal	1	0.936146831715
apical	external	transversal	2	0.962028202847
apical	external	transversal	2	1.11460073966
apical	external	transversal	2	0.954029249371
apical	external	transversal	2	0.894308374048
apical	external	transversal	2	1.05730394125
apical	internal	longitudinal-prism-left	1	0.904000158308
apical	internal	longitudinal-prism-left	1	0.820871135957
apical	internal	longitudinal-prism-left	1	0.904212110892
apical	internal	longitudinal-prism-left	1	1.01050250835
apical	internal	longitudinal-prism-left	1	0.918590833837
apical	internal	longitudinal-prism-left	1	0.822730910043
apical	internal	longitudinal-prism-left	1	1.07997121658
apical	internal	longitudinal-prism-left	1	0.86721065114
apical	internal	longitudinal-prism-left	1	0.962028202847
apical	internal	longitudinal-prism-left	1	1.15458927541
apical	internal	longitudinal-prism-left	1	1.06042885072
apical	internal	longitudinal-prism-left	1	0.824490250362
apical	internal	longitudinal-prism-left	1	0.727642331117
apical	internal	longitudinal-prism-left	1	0.912740213867
apical	internal	longitudinal-prism-left	1	1.04516424473
apical	internal	longitudinal-prism-left	1	0.856547088855
apical	internal	longitudinal-prism-left	1	1.06201151455
apical	internal	longitudinal-prism-left	1	0.804147384278
apical	internal	longitudinal-prism-left	1	1.2100353907
apical	internal	longitudinal-prism-left	2	0.888083599726
apical	internal	longitudinal-prism-left	2	1.08435445414
apical	internal	longitudinal-prism-left	2	0.953324396519
apical	internal	longitudinal-prism-left	2	0.861561845177
apical	internal	longitudinal-prism-right	1	0.977388155587
apical	internal	longitudinal-prism-right	1	1.18250909087
apical	internal	longitudinal-prism-right	1	0.946037617097
apical	internal	longitudinal-prism-right	1	1.0525219684
apical	internal	longitudinal-prism-right	1	1.14562809071
apical	internal	longitudinal-prism-right	1	1.01855571369
apical	internal	longitudinal-prism-right	1	0.907420219307
apical	internal	longitudinal-prism-right	1	0.908496228515
apical	internal	longitudinal-prism-right	1	1.01356046116
apical	internal	longitudinal-prism-right	1	1.15546880077
apical	internal	longitudinal-prism-right	1	1.08315835446
apical	internal	longitudinal-prism-right	1	1.11460073966
apical	internal	longitudinal-prism-right	1	1.01829265903
apical	internal	longitudinal-prism-right	1	1.02885549546
apical	internal	longitudinal-prism-right	1	1.15744865176
apical	internal	longitudinal-prism-right	1	0.99720988264
apical	internal	longitudinal-prism-right	1	1.33627764886
apical	internal	longitudinal-prism-right	1	1.06615319141
apical	internal	longitudinal-prism-right	1	0.857602053726
apical	internal	longitudinal-prism-right	1	1.01238760417
apical	internal	longitudinal-prism-right	1	1.03805002816
apical	internal	longitudinal-prism-right	2	1.13549515756
apical	internal	longitudinal-prism-front	1	0.953167331346
apical	internal	longitudinal-prism-front	1	1.02815083974
apical	internal	longitudinal-prism-front	1	1.02192270951
apical	internal	longitudinal-prism-front	1	0.950211631254
apical	internal	longitudinal-prism-front	1	0.794359238657
apical	internal	longitudinal-prism-front	1	1.01110888204
apical	internal	longitudinal-prism-front	1	0.936146831715
apical	internal	longitudinal-prism-front	1	0.904364876019
apical	internal	longitudinal-prism-front	1	0.878391378662
apical	internal	longitudinal-prism-front	1	1.04444185801
apical	internal	longitudinal-prism-front	1	0.894308374048
apical	internal	longitudinal-prism-front	1	1.0118648339
apical	internal	longitudinal-prism-front	1	1.07219650415
apical	internal	longitudinal-prism-front	1	1.16472672906
apical	internal	longitudinal-prism-front	2	0.962411935892
apical	internal	longitudinal-prism-front	2	0.853098500271
apical	internal	longitudinal-prism-front	2	0.954029249371
apical	external	longitudinal-cuboid-right	1	0.939553622282
apical	external	longitudinal-cuboid-right	1	1.07453312382
apical	internal	transversal	1	1.05730394125
