# Supplementary material for: Large-scale analysis and computer modeling reveal hidden regularities behind variability of cell division patterns in Arabidopsis thaliana embryogenesis
Source: eLife. 2022 Nov 29;11:e79224. doi: 10.7554/eLife.79224 (PMC9708085; doi:10.7554/eLife.79224)
Supplement: Figure 8—source data 2. [file elife-79224-fig8-data2.zip]

Archive with 1 entries (1 files):
- figure8dataapicalG4longitudinalextensionratio.tds
