# Supplementary material for: Large-scale analysis and computer modeling reveal hidden regularities behind variability of cell division patterns in Arabidopsis thaliana embryogenesis
Source: eLife. 2022 Nov 29;11:e79224. doi: 10.7554/eLife.79224 (PMC9708085; doi:10.7554/eLife.79224)
Supplement: Figure 8—source data 2. [file elife-79224-fig8-data2.zip › figure8dataapicalG4longitudinalextensionratio.tds]

longitudinal.location	radial.location	type	rewinding	ratio
apical	external	longitudinal-cuboid-left	1	0.79016274173853
apical	external	longitudinal-cuboid-left	1	0.785800885680478
apical	external	longitudinal-cuboid-left	1	0.709664756600597
apical	external	longitudinal-cuboid-left	1	0.778825415619872
apical	external	longitudinal-cuboid-left	1	0.853536938486921
apical	external	longitudinal-cuboid-left	1	0.793048502166087
apical	external	longitudinal-cuboid-left	1	0.738238382389947
apical	external	longitudinal-cuboid-left	1	0.8836376621325
apical	external	longitudinal-cuboid-left	1	0.721308347457698
apical	external	longitudinal-cuboid-left	1	0.90579375734322
apical	external	longitudinal-cuboid-left	1	0.760909218701636
apical	external	longitudinal-cuboid-left	1	0.724897763316066
apical	external	longitudinal-cuboid-left	1	0.802358304418303
apical	external	longitudinal-cuboid-left	1	0.728588970965782
apical	external	longitudinal-cuboid-left	1	0.793162399042665
apical	external	longitudinal-cuboid-left	1	0.87046097885221
apical	external	longitudinal-cuboid-left	1	0.734183139649845
apical	external	longitudinal-cuboid-left	1	0.848905462857815
apical	external	longitudinal-cuboid-left	1	0.824427913529456
apical	external	longitudinal-cuboid-left	2	0.788260003006678
apical	external	longitudinal-cuboid-left	2	0.744744655567391
apical	external	longitudinal-cuboid-left	2	0.650064479932662
apical	external	longitudinal-cuboid-left	2	0.650308373686593
apical	external	longitudinal-cuboid-left	2	0.763280703839153
apical	external	longitudinal-cuboid-left	2	0.785591545667628
apical	external	longitudinal-cuboid-left	2	0.62296328289805
apical	external	longitudinal-cuboid-left	2	0.718937051629092
apical	external	longitudinal-cuboid-left	2	0.651878186520012
apical	external	longitudinal-cuboid-left	2	0.730678631300293
apical	external	longitudinal-cuboid-left	2	0.727731481706143
apical	external	longitudinal-cuboid-left	2	0.769673103717085
apical	external	longitudinal-cuboid-left	2	0.59768448596631
apical	external	longitudinal-cuboid-left	2	0.688172670892737
apical	external	longitudinal-cuboid-left	2	0.645685172484615
apical	external	longitudinal-cuboid-left	2	0.64073383201822
apical	external	longitudinal-cuboid-left	2	0.673442836310012
apical	external	longitudinal-cuboid-left	2	0.768144399788811
apical	external	longitudinal-cuboid-left	2	0.660672993915134
apical	external	longitudinal-cuboid-right	1	0.855883788014286
apical	external	longitudinal-cuboid-right	1	0.689250528488203
apical	external	longitudinal-cuboid-right	1	0.687445846409496
apical	external	longitudinal-cuboid-right	1	0.780884612450092
apical	external	longitudinal-cuboid-right	1	0.862779803919672
apical	external	longitudinal-cuboid-right	1	0.812558595689119
apical	external	longitudinal-cuboid-right	1	0.734734641663883
apical	external	longitudinal-cuboid-right	1	0.809991132738738
apical	external	longitudinal-cuboid-right	1	0.757091783145793
apical	external	longitudinal-cuboid-right	1	0.846811050602783
apical	external	longitudinal-cuboid-right	1	0.794996091727086
apical	external	longitudinal-cuboid-right	1	0.72399122022391
apical	external	longitudinal-cuboid-right	1	0.703390593181552
apical	external	longitudinal-cuboid-right	1	0.689874231284871
apical	external	longitudinal-cuboid-right	1	0.73414427513039
apical	external	longitudinal-cuboid-right	1	0.73974267079799
apical	external	longitudinal-cuboid-right	1	0.744149047061145
apical	external	longitudinal-cuboid-right	1	0.716174985191084
apical	external	longitudinal-cuboid-right	2	0.659292428268126
apical	external	longitudinal-cuboid-right	2	0.873148674054146
apical	external	longitudinal-cuboid-right	2	0.828814226671227
apical	external	longitudinal-cuboid-right	2	0.683296363030628
apical	external	longitudinal-cuboid-right	2	0.708774972768188
apical	external	longitudinal-cuboid-right	2	0.70126229827783
apical	external	longitudinal-cuboid-right	2	0.715491154527937
apical	external	longitudinal-cuboid-right	2	0.544634148343971
apical	external	longitudinal-cuboid-right	2	0.759331499787112
apical	external	longitudinal-cuboid-right	2	0.568269049661827
apical	external	longitudinal-cuboid-right	2	0.613148472366872
apical	external	longitudinal-cuboid-right	2	0.759792415787489
apical	external	longitudinal-cuboid-right	2	0.838482552988246
apical	external	longitudinal-cuboid-right	2	0.741917378326789
apical	external	longitudinal-cuboid-right	2	0.676593211497582
apical	external	longitudinal-cuboid-right	2	0.724282499801577
apical	external	transversal	1	0.793628915971466
apical	external	transversal	1	0.742388364009015
apical	external	transversal	1	0.878890402870216
apical	external	transversal	2	0.666335871249933
apical	external	transversal	2	0.681944781091782
apical	external	transversal	2	0.720163423931775
apical	external	transversal	2	0.734147893384044
apical	external	transversal	2	0.925712224848171
apical	internal	longitudinal-prism-left	1	0.778825415619872
apical	internal	longitudinal-prism-left	1	0.788260003006678
apical	internal	longitudinal-prism-left	1	0.72399122022391
apical	internal	longitudinal-prism-left	1	0.8836376621325
apical	internal	longitudinal-prism-left	1	0.721308347457698
apical	internal	longitudinal-prism-left	1	0.724897763316066
apical	internal	longitudinal-prism-left	1	0.802358304418303
apical	internal	longitudinal-prism-left	1	0.728588970965782
apical	internal	longitudinal-prism-left	1	0.666335871249933
apical	internal	longitudinal-prism-left	1	0.744744655567391
apical	internal	longitudinal-prism-left	1	0.650064479932662
apical	internal	longitudinal-prism-left	1	0.763280703839153
apical	internal	longitudinal-prism-left	1	0.62296328289805
apical	internal	longitudinal-prism-left	1	0.730678631300293
apical	internal	longitudinal-prism-left	1	0.613148472366872
apical	internal	longitudinal-prism-left	1	0.59768448596631
apical	internal	longitudinal-prism-left	1	0.688172670892737
apical	internal	longitudinal-prism-left	1	0.768144399788811
apical	internal	longitudinal-prism-left	1	0.660672993915134
apical	internal	longitudinal-prism-left	2	0.650308373686593
apical	internal	longitudinal-prism-left	2	0.718937051629092
apical	internal	longitudinal-prism-left	2	nan
apical	internal	longitudinal-prism-left	2	0.64073383201822
apical	internal	longitudinal-prism-left	2	0.673442836310012
apical	internal	longitudinal-prism-right	1	0.862779803919672
apical	internal	longitudinal-prism-right	1	0.734734641663883
apical	internal	longitudinal-prism-right	1	0.809991132738738
apical	internal	longitudinal-prism-right	1	0.794996091727086
apical	internal	longitudinal-prism-right	1	0.73414427513039
apical	internal	longitudinal-prism-right	1	0.744149047061145
apical	internal	longitudinal-prism-right	1	0.793162399042665
apical	internal	longitudinal-prism-right	1	0.659292428268126
apical	internal	longitudinal-prism-right	1	0.873148674054146
apical	internal	longitudinal-prism-right	1	0.683296363030628
apical	internal	longitudinal-prism-right	1	0.708774972768188
apical	internal	longitudinal-prism-right	1	0.681944781091782
apical	internal	longitudinal-prism-right	1	0.70126229827783
apical	internal	longitudinal-prism-right	1	0.715491154527937
apical	internal	longitudinal-prism-right	1	0.544634148343971
apical	internal	longitudinal-prism-right	1	0.759331499787112
apical	internal	longitudinal-prism-right	1	0.568269049661827
apical	internal	longitudinal-prism-right	1	0.759792415787489
apical	internal	longitudinal-prism-right	1	0.838482552988246
apical	internal	longitudinal-prism-right	1	0.741917378326789
apical	internal	longitudinal-prism-right	1	0.724282499801577
apical	internal	longitudinal-prism-right	2	nan
apical	internal	longitudinal-prism-right	2	nan
apical	internal	longitudinal-prism-right	2	nan
apical	internal	longitudinal-prism-right	2	0.676593211497582
apical	internal	longitudinal-prism-front	1	0.793628915971466
apical	internal	longitudinal-prism-front	1	0.853536938486921
apical	internal	longitudinal-prism-front	1	0.793048502166087
apical	internal	longitudinal-prism-front	1	0.703390593181552
apical	internal	longitudinal-prism-front	1	0.90579375734322
apical	internal	longitudinal-prism-front	1	0.689874231284871
apical	internal	longitudinal-prism-front	1	0.878890402870216
apical	internal	longitudinal-prism-front	1	0.848905462857815
apical	internal	longitudinal-prism-front	1	0.785591545667628
apical	internal	longitudinal-prism-front	1	0.824427913529456
apical	internal	longitudinal-prism-front	1	0.734147893384044
apical	internal	longitudinal-prism-front	1	0.727731481706143
apical	internal	longitudinal-prism-front	1	0.769673103717085
apical	internal	longitudinal-prism-front	1	0.645685172484615
apical	internal	longitudinal-prism-front	2	0.828814226671227
apical	internal	longitudinal-prism-front	2	0.651878186520012
apical	internal	longitudinal-prism-front	2	0.720163423931775
apical	external	longitudinal-cuboid-right	1	0.781190217267644
apical	external	longitudinal-cuboid-right	1	0.877882436645414
apical	internal	transversal	1	0.925712224848171
